# Supplementary material for: Transcriptome-Wide Analysis of UTRs in Non-Small Cell Lung Cancer Reveals Cancer-Related Genes with SNV-Induced Changes on RNA Secondary Structure and miRNA Target Sites
Source: PLoS One. 2014 Jan 8;9(1):e82699. doi: 10.1371/journal.pone.0082699 (PMC3885406; doi:10.1371/journal.pone.0082699)
Supplement: File S1 — All candidates from RNAsnp analysis. Excel table listing 472 SNVs in 408 genes. (XLSX) [file pone.0082699.s005.xlsx]

## Sheet: Sheet1
Gene	mRNA_RefSeqId	UTR	SNV	RNAsnp(p-value)	RNAsnp(measure)	% overlap of predicted local region with conserved RNA secondary structure	Program used to predict conserver RNA secondary structure	Cancer-association	dbSNP 135
GSR	NM_001195102	3	A2638G	0.003	dmax	89	RNAz	yes	rs1138092
MEF2A	NM_005587	3	A2046U	0.0032	dmax	100	RNAz	yes
MARCH7	NM_022826	3	U2361G	0.0033	dmax	100	CMfinder	no	rs181495548
MARCH7	NM_022826	3	U2361G	0.0033	dmax	100	RNAz	no	rs181495548
ELL2	NM_012081	3	G5961U	0.0036	dmax	100	CMfinder	no
PPM1A	NM_177952	3	G2231A	0.0059	dmax	100	CMfinder	yes
PPP1R18	NM_001134870	3	A2855C	0.0063	dmax	73	CMfinder	no
SRF	NM_003131	3	C3504U	0.0074	rmin	100	CMfinder	yes	rs3734681
MAPK14	NM_139012	3	A2304C	0.0076	dmax	100	CMfinder	yes
MAPK14	NM_139012	3	A2304C	0.0076	dmax	96	RNAz	yes
KITLG	NM_000899	3	U1057G	0.008	rmin	90	CMfinder	yes
TMEM183A	NM_138391	5	U46C	0.0082	rmin	66	CMfinder	no
KIAA0232	NM_014743	3	G6339A	0.0088	rmin	100	CMfinder	no
KIAA0232	NM_014743	3	G6339A	0.0088	rmin	100	RNAz	no
SERPINE2	NM_006216	3	U1544G	0.0088	rmin	67	CMfinder	no
RALGAPB	NM_020336	3	U7404A	0.009	rmin	100	CMfinder	no
SH3PXD2A	NM_014631	3	U8562A	0.0096	rmin	100	RNAz	yes
PQLC1	NM_001146343	3	A1645G	0.0097	rmin	62	CMfinder	no
ZNF664	NM_001204298	3	A2391G	0.0105	rmin	81	CMfinder	no
STIM1	NM_003156	3	C3488G	0.0108	dmax	100	RNAz	no
STIM1	NM_003156	3	C3488G	0.0108	dmax	79	CMfinder	no
SSR2	NM_003145	5	G51C	0.0111	rmin	71	CMfinder	no
ZDHHC18	NM_032283	3	G2355A	0.0118	dmax	100	CMfinder	no	rs760093
PPM1A	NM_177952	3	G2231A	0.0118	rmin	100	CMfinder	yes
RALGAPB	NM_020336	3	U7404A	0.0119	dmax	100	CMfinder	no
BECN1	NM_003766	3	U1970C	0.012	dmax	100	CMfinder	yes
TMEM183A	NM_138391	5	C53G	0.0121	rmin	66	CMfinder	no
SLC7A6	NM_003983	3	G2772U	0.0124	dmax	100	CMfinder	no
SLC7A6	NM_003983	3	G2772U	0.0124	dmax	100	RNAz	no
RCE1	NM_001032279	3	A1072C	0.0124	dmax	98	CMfinder	no
FSCN1	NM_003088	3	C2448G	0.0126	dmax	87	RNAz	no
C19orf48	NM_199249	3	A1568C	0.0128	dmax	87	CMfinder	no
PDK1	NM_002610	3	C3852A	0.0129	dmax	91	CMfinder	yes	rs2357637
C3orf58	NM_173552	3	U3346C	0.013	dmax	53	RNAz	no
SLC31A1	NM_001859	5	C138G	0.013	rmin	51	CMfinder	no
ZNF395	NM_018660	3	A3581C	0.0131	rmin	65	CMfinder	no
KIAA0232	NM_014743	3	C5783G	0.0133	rmin	100	CMfinder	no
MGA	NM_001080541	3	G8891A	0.0134	dmax	54	RNAz	no
PHC2	NM_198040	3	A3730C	0.0137	rmin	75	CMfinder	yes
KCTD20	NM_173562	3	G4737A	0.0139	dmax	100	RNAz	no	rs146829680
FAM114A2	NM_018691	3	G2494A	0.0139	dmax	54	CMfinder	no
MAP3K3	NM_002401	3	G4123A	0.0143	dmax	100	CMfinder	yes
ARL1	NM_001177	3	C2680G	0.0143	rmin	65	CMfinder	no	rs17500109
STIM1	NM_003156	3	A3508C	0.0144	dmax	100	RNAz	no
NFKBIE	NM_004556	3	G1659C	0.0144	dmax	84	CMfinder	yes
STIM1	NM_003156	3	A3508C	0.0144	dmax	79	CMfinder	no
GTDC1	NM_001164629	3	U2260A	0.0145	rmin	100	CMfinder	no
C19orf10	NM_019107	3	G900C	0.0147	dmax	73	RNAz	no
C19orf10	NM_019107	3	G900C	0.0147	dmax	71	CMfinder	no
ETF1	NM_004730	3	G2686U	0.0147	dmax	63	RNAz	no
MAPK1	NM_002745	3	U2360G	0.0148	dmax	100	CMfinder	yes	rs13058
NSF	NM_006178	3	C2511G	0.0149	dmax	91	CMfinder	no	rs184648759
ACTR10	NM_018477	5	A50G	0.0149	dmax	64	CMfinder	no	rs61975916
SCRN1	NM_001145515	3	U1712G	0.015	rmin	71	CMfinder	no	rs10480087
NARF	NM_031968	5	A83C	0.015	dmax	54	CMfinder	no
C11orf58	NM_014267	5	A132G	0.0151	dmax	100	CMfinder	no
SMYD5	NM_006062	3	A1737C	0.0153	rmin	62	CMfinder	no
STIM1	NM_003156	3	C3488G	0.0154	rmin	100	RNAz	no
STIM1	NM_003156	3	C3488G	0.0154	rmin	84	CMfinder	no
NBR1	NM_005899	5	C52G	0.0154	dmax	65	CMfinder	no
DDX42	NM_007372	3	A3173C	0.0155	dmax	100	RNAz	no
DDX42	NM_007372	3	A3173C	0.0155	dmax	96	CMfinder	no
FNBP1L	NM_001164473	3	G2027C	0.0155	dmax	94	RNAz	no	rs41292649
ORMDL1	NM_016467	3	G764C	0.0157	rmin	71	CMfinder	no	rs6942
DHCR24	NM_014762	3	A4192C	0.0159	dmax	100	CMfinder	yes
PPP1R18	NM_001134870	3	A2855C	0.0159	rmin	65	CMfinder	no
STK25	NM_006374	5	C73U	0.0162	rmin	66	CMfinder	no	rs11555263
PRELID1	NM_013237	5	U57G	0.0163	dmax	78	CMfinder	no
CHCHD4	NM_144636	3	A950C	0.0163	rmin	60	CMfinder	no	rs2731316
B4GALT5	NM_004776	3	U3998G	0.0166	dmax	95	CMfinder	no	rs17785427
ADAMTS1	NM_006988	3	U4320G	0.0166	dmax	94	CMfinder	yes
DCBLD2	NM_080927	3	U5270G	0.0166	rmin	74	CMfinder	no
FMNL3	NM_175736	3	A3746C	0.0167	rmin	56	CMfinder	no
HTT	NM_002111	3	C9948G	0.0169	rmin	100	CMfinder	yes	rs362305
ALS2	NM_020919	3	C6239A	0.0169	dmax	79	CMfinder	no
SRF	NM_003131	3	C3504U	0.0173	dmax	100	CMfinder	yes	rs3734681
NCOA1	NM_003743	3	C4893G	0.0176	rmin	100	CMfinder	yes	rs17737058
TMEM127	NM_001193304	3	U3230G	0.0176	dmax	65	RNAz	no
AKAP10	NM_007202	3	U2659G	0.0177	dmax	81	CMfinder	no
MXD4	NM_006454	3	C2155G	0.0179	dmax	60	CMfinder	no
SCP2	NM_001193617	3	G2120A	0.0183	rmin	55	CMfinder	no	rs13496
SLC39A14	NM_001135153	3	A4062G	0.0188	dmax	52	CMfinder	no
DYNLL2	NM_080677	5	A169C	0.0189	dmax	100	CMfinder	no
LEMD2	NM_181336	3	C1605G	0.0189	rmin	56	CMfinder	no	rs11755593
CASP2	NM_032982	3	U2139C	0.0189	dmax	56	CMfinder	yes
GPC1	NM_002081	3	G2721A	0.0189	dmax	53	CMfinder	no	rs13013933
CTSF	NM_003793	3	A1694C	0.0191	rmin	92	RNAz	no
RAB7L1	NM_001135664	3	C1254U	0.0195	rmin	66	CMfinder	no	rs12127133
KHNYN	NM_015299	3	C2938G	0.0198	dmax	77	CMfinder	no
KHNYN	NM_015299	3	C2938G	0.0198	dmax	75	RNAz	no
TBC1D4	NM_014832	3	G4797U	0.0199	rmin	100	CMfinder	no
CMIP	NM_198390	3	A2462G	0.0199	dmax	100	CMfinder	no
SUN2	NM_001199579	3	G3910C	0.02	dmax	97	RNAz	no
PRPF19	NM_014502	5	A95C	0.0201	dmax	92	CMfinder	no
KCTD20	NM_173562	3	G4737A	0.0201	rmin	67	RNAz	no	rs146829680
NUAK1	NM_014840	3	U4005A	0.0202	dmax	100	RNAz	no
DUSP6	NM_022652	5	U411G	0.0202	dmax	91	CMfinder	yes
LPCAT3	NM_005768	3	G2207U	0.0203	dmax	100	CMfinder	no
MIER2	NM_017550	3	U1876C	0.0203	rmin	63	RNAz	no
RAB35	NM_001167606	3	A2531C	0.0204	dmax	100	RNAz	no
MLEC	NM_014730	3	U1713G	0.0204	dmax	82	RNAz	no
RAB35	NM_001167606	3	A2531C	0.0204	dmax	57	CMfinder	no
DYNLL2	NM_080677	5	C162G	0.0207	dmax	76	CMfinder	no
KIAA1522	NM_001198973	3	G1412A	0.0207	rmin	51	CMfinder	no	rs148313831
FBLN5	NM_006329	5	A306G	0.0208	rmin	81	CMfinder	no
LRRC57	NM_153260	3	G2051A	0.021	dmax	100	RNAz	no
GPS1	NM_212492	5	U36A	0.021	rmin	53	CMfinder	no
C15orf44	NM_001207059	3	G1853A	0.0211	dmax	100	CMfinder	no	rs10914
NARF	NM_001083608	5	A83C	0.0211	dmax	55	CMfinder	no
RELB	NM_006509	3	G2106C	0.0213	rmin	100	RNAz	yes
NUAK1	NM_014840	3	U4005G	0.0213	dmax	100	RNAz	no
GSR	NM_001195102	3	A2638G	0.0213	rmin	100	RNAz	yes	rs1138092
TMEM183A	NM_138391	5	G37C	0.0214	dmax	68	CMfinder	no
CLPTM1	NM_001294	3	A2180G	0.0214	dmax	68	CMfinder	no
BRF1	NM_001242787	3	C3048U	0.0215	dmax	100	CMfinder	no	rs118016083
ST6GALNAC4	NM_175039	3	G1596C	0.0215	dmax	91	RNAz	no
ADAMTS1	NM_006988	3	U4320G	0.0215	rmin	83	CMfinder	yes
LFNG	NM_001040167	3	C1838G	0.0215	dmax	64	CMfinder	yes	rs4721752
DAPK3	NM_001348	3	G1662U	0.0216	rmin	94	CMfinder	yes	rs3745982
ZNF664	NM_001204298	3	A2391G	0.0216	dmax	54	CMfinder	no
LARS2	NM_015340	3	G3324U	0.0217	dmax	100	CMfinder	no
ARHGEF12	NM_001198665	3	U5904G	0.0218	dmax	84	CMfinder	yes
SERBP1	NM_001018068	5	G92C	0.0218	rmin	63	CMfinder	no
C14orf133	NM_001193314	3	G2440U	0.0221	dmax	100	RNAz	no
B4GALT1	NM_001497	3	G1516A	0.0221	dmax	100	RNAz	no	rs7019909
C14orf133	NM_001193314	3	G2440U	0.0221	dmax	63	CMfinder	no
SH3PXD2A	NM_014631	3	C8560U	0.0223	dmax	100	RNAz	yes
MAPK14	NM_139012	3	A2304C	0.0224	rmin	91	CMfinder	yes
MAPK14	NM_139012	3	A2304C	0.0224	rmin	91	RNAz	yes
PPP1R16A	NM_032902	5	C225G	0.0224	rmin	60	CMfinder	no
HTT	NM_002111	3	U9947C	0.0225	rmin	100	CMfinder	yes
HDHD2	NM_032124	3	G1062A	0.0226	rmin	100	CMfinder	no	rs72905446
KITLG	NM_000899	3	U1057G	0.0226	dmax	84	CMfinder	yes
ARGLU1	NM_018011	5	C91G	0.0226	rmin	66	CMfinder	no
KITLG	NM_000899	3	U1057G	0.0226	dmax	50	RNAz	yes
KIAA0232	NM_014743	3	C5783G	0.0227	dmax	100	CMfinder	no
C19orf48	NM_199249	3	A1568C	0.0228	rmin	87	CMfinder	no
SERTAD3	NM_013368	3	C1421U	0.0229	dmax	82	CMfinder	no	rs1058041
CASP2	NM_032982	3	U2139C	0.023	rmin	62	CMfinder	yes
HIPK1	NM_181358	3	A3897G	0.0231	dmax	100	CMfinder	no
C10orf26	NM_001083913	5	C69G	0.0231	dmax	100	RNAz	no
VCP	NM_007126	5	A361C	0.0233	dmax	100	CMfinder	yes
C11orf84	NM_138471	3	A1646C	0.0233	rmin	100	CMfinder	no
RBFOX2	NM_001082576	3	A3697G	0.0233	dmax	81	CMfinder	no
BSDC1	NM_018045	3	U2606A	0.0234	rmin	86	CMfinder	no
TEX261	NM_144582	3	C1680U	0.0235	dmax	100	CMfinder	no	rs28364738
MXD1	NM_002357	3	U1977G	0.0235	rmin	100	CMfinder	no
HIPK1	NM_181358	3	U4952C	0.0235	dmax	58	CMfinder	no	rs11546187
PRKAB1	NM_006253	3	U1875C	0.0237	dmax	100	RNAz	yes
MEF2A	NM_005587	3	A2046U	0.0238	rmin	100	RNAz	yes
C15orf44	NM_001207059	3	G1853A	0.0238	rmin	100	CMfinder	no	rs10914
YKT6	NM_006555	3	U2237G	0.0239	dmax	100	RNAz	no
CHCHD4	NM_144636	3	A950C	0.0239	dmax	77	CMfinder	no	rs2731316
ARGLU1	NM_018011	5	C91G	0.0239	dmax	51	CMfinder	no
HDLBP	NM_001243900	5	G133U	0.024	rmin	65	CMfinder	no
GATAD2B	NM_020699	3	U3011C	0.0241	dmax	84	CMfinder	no
SHISA5	NM_016479	3	A1848C	0.0241	rmin	59	CMfinder	no	rs73076330
ATP11B	NM_014616	3	G6423C	0.0243	rmin	71	CMfinder	no	rs35606397
PHLDA3	NM_012396	3	U1437G	0.0244	dmax	100	CMfinder	no
CARHSP1	NM_001042476	3	G1382A	0.0244	dmax	57	RNAz	no	rs3785172
BTBD2	NM_017797	3	U2147C	0.0246	dmax	100	RNAz	no	rs117804972
SNX17	NM_001267060	5	A187G	0.025	rmin	53	CMfinder	no
GATAD1	NM_021167	3	A1598C	0.0251	rmin	100	RNAz	no
PDAP1	NM_014891	3	U1514C	0.0251	dmax	96	RNAz	no
TSEN34	NM_001077446	5	U60C	0.0251	dmax	68	CMfinder	no	rs593073
CDKN1C	NM_000076	3	G1334C	0.0253	rmin	87	CMfinder	yes
KIAA2018	NM_001009899	3	A12453G	0.0255	rmin	100	CMfinder	no
CTSF	NM_003793	3	G1692C	0.0255	rmin	100	RNAz	no
PAICS	NM_001079525	3	A2902G	0.0256	dmax	77	RNAz	no
ZDHHC18	NM_032283	3	C2974G	0.0257	rmin	68	CMfinder	no
SS18	NM_005637	5	C78A	0.0258	rmin	100	CMfinder	yes
SS18	NM_005637	5	C78A	0.0258	rmin	72	RNAz	yes
FTH1	NM_002032	3	U819G	0.0259	rmin	100	CMfinder	yes
GOLT1B	NM_016072	3	A2596G	0.0259	dmax	54	CMfinder	no
ABHD4	NM_022060	3	G1406U	0.026	rmin	100	CMfinder	no
PATL1	NM_152716	3	G3582C	0.026	rmin	76	CMfinder	no
MTA2	NM_004739	5	C267G	0.0261	rmin	53	CMfinder	yes
MAPK1	NM_002745	3	U2360G	0.0262	rmin	100	CMfinder	yes	rs13058
FTH1	NM_002032	3	U819G	0.0262	dmax	93	CMfinder	yes
HMGXB3	NM_014983	3	G5131C	0.0262	dmax	73	CMfinder	no
RCE1	NM_001032279	3	G1073C	0.0263	dmax	100	CMfinder	no
CDKN2AIPNL	NM_080656	3	C543G	0.0263	rmin	100	CMfinder	no	rs10067953
YKT6	NM_006555	3	U2237G	0.0265	rmin	100	RNAz	no
KANSL1L	NM_152519	3	A3860G	0.0265	rmin	100	CMfinder	no	rs13018349
FAF1	NM_007051	3	G2439A	0.0265	dmax	55	CMfinder	no
CTSF	NM_003793	3	U1688G	0.0265	dmax	53	RNAz	no
FAM102A	NM_001035254	3	C3046G	0.0266	dmax	81	CMfinder	no
CTSF	NM_003793	3	G1780A	0.0266	dmax	67	RNAz	no	rs13897
STIM1	NM_003156	3	A3508C	0.0267	rmin	100	RNAz	no
STIM1	NM_003156	3	A3508C	0.0267	rmin	83	CMfinder	no
LRIG1	NM_015541	3	C3511U	0.0268	rmin	86	CMfinder	no
RXRB	NM_021976	3	U2066G	0.0268	dmax	59	CMfinder	yes	rs2744537
HNRNPAB	NM_031266	5	C231G	0.0269	rmin	62	CMfinder	no
ABHD4	NM_022060	3	G1406U	0.0271	dmax	100	CMfinder	no
CAB39	NM_016289	5	G328C	0.0271	rmin	60	CMfinder	yes
CDKN1C	NM_001122631	3	G1162C	0.0275	rmin	87	CMfinder	yes
BCL2L2	NM_001199839	3	C2469A	0.0275	dmax	78	CMfinder	yes	rs3210043
TNRC18	NM_001080495	3	G9872U	0.0276	rmin	100	CMfinder	no
HIPK1	NM_181358	3	A3897G	0.0278	rmin	100	CMfinder	no
C11orf84	NM_138471	3	A1646C	0.0279	dmax	90	CMfinder	no
FSTL1	NM_007085	3	C1948U	0.028	rmin	69	CMfinder	no	rs12192
TMEM183A	NM_138391	5	C53G	0.028	dmax	68	CMfinder	no
AOC3	NM_003734	3	U3432C	0.028	dmax	62	RNAz	no
HDLBP	NM_001243900	5	G133U	0.028	dmax	54	CMfinder	no
SH3BGRL2	NM_031469	3	C1717G	0.0282	dmax	100	RNAz	no
MLLT1	NM_005934	3	U2018G	0.0283	dmax	75	CMfinder	yes
SLC4A2	NM_001199694	3	G4270C	0.0286	dmax	100	CMfinder	no
RPL30	NM_000989	5	U81G	0.0287	dmax	54	CMfinder	no
C11orf58	NM_014267	5	A132G	0.0289	rmin	100	CMfinder	no
ABL2	NM_001168236	3	G10184A	0.0289	rmin	89	CMfinder	yes
CDKN1C	NM_000076	3	G1334C	0.029	dmax	87	CMfinder	yes
GTDC1	NM_001164629	3	U2260A	0.0294	dmax	100	CMfinder	no
BCL2L2	NM_001199839	3	C2469A	0.0294	rmin	100	CMfinder	yes	rs3210043
SLC43A2	NM_152346	3	A2702C	0.0295	dmax	52	CMfinder	no
TOB2	NM_016272	3	U3449G	0.0298	rmin	100	CMfinder	no
MMP11	NM_005940	3	U1574G	0.0298	rmin	100	CMfinder	yes
PDE4D	NM_006203	3	G6184U	0.0298	dmax	59	RNAz	no	rs10071088
FBLN5	NM_006329	5	A306G	0.0299	dmax	100	CMfinder	no
PAPOLA	NM_001252007	5	C179G	0.0299	dmax	62	CMfinder	no
DUSP14	NM_007026	3	U1227G	0.0299	dmax	51	CMfinder	yes
RCOR3	NM_018254	3	C3085A	0.03	rmin	61	CMfinder	no	rs6663627
FBLN5	NM_006329	5	A303G	0.0302	rmin	100	CMfinder	no
NUCB1	NM_006184	3	U1811C	0.0302	rmin	64	CMfinder	no	rs1532704
SLC29A1	NM_004955	5	A203G	0.0306	rmin	76	CMfinder	no
TMEM183A	NM_138391	5	U46C	0.0308	dmax	100	CMfinder	no
ZNF740	NM_001004304	3	U3257C	0.0308	rmin	78	CMfinder	no
C19orf10	NM_019107	3	G896A	0.0309	dmax	73	RNAz	no
C19orf10	NM_019107	3	G896A	0.0309	dmax	71	CMfinder	no
TMEM183B	NM_001079809	5	A55G	0.0312	dmax	100	CMfinder	no
HGS	NM_004712	3	C2718U	0.0312	rmin	54	CMfinder	yes	rs7189
HMGA1	NM_145899	3	A1905G	0.0313	dmax	100	CMfinder	yes
AGPAT6	NM_178819	3	G2765A	0.0313	rmin	100	CMfinder	no	rs111451824
RNPEP	NM_020216	3	A2231G	0.0314	dmax	88	CMfinder	no
C3orf58	NM_173552	3	U3346C	0.0314	rmin	51	RNAz	no
GPD2	NM_001083112	3	C3283G	0.0315	rmin	100	CMfinder	yes	rs76606807
RAB15	NM_198686	3	U2240G	0.0315	dmax	87	CMfinder	no
TMEM183B	NM_001079809	5	G53C	0.0316	dmax	100	CMfinder	no
TIA1	NM_022173	3	U4082A	0.0316	dmax	100	CMfinder	yes
DYNLL2	NM_080677	5	U163C	0.0318	dmax	100	CMfinder	no
DGCR6L	NM_033257	3	U972C	0.0318	rmin	100	CMfinder	no	rs183077953
PLOD3	NM_001084	3	U2855C	0.0319	rmin	100	CMfinder	no
EPC1	NM_025209	3	C2889G	0.0319	dmax	91	CMfinder	no
CAMSAP1	NM_015447	3	G5062C	0.0319	dmax	65	CMfinder	no
ARHGEF17	NM_014786	3	G6529C	0.032	dmax	90	CMfinder	no
RNF11	NM_014372	5	A357G	0.0321	rmin	94	CMfinder	no
HDAC3	NM_003883	3	A1612G	0.0326	rmin	100	CMfinder	yes
STK4	NM_006282	3	A2185G	0.0327	rmin	100	RNAz	no
H6PD	NM_004285	3	C8993G	0.0327	dmax	91	RNAz	no
STK4	NM_006282	3	A2185G	0.0327	rmin	67	CMfinder	no
BECN1	NM_003766	3	G2053A	0.0329	rmin	100	CMfinder	yes	rs11552193
HIPK1	NM_181358	3	U4952C	0.033	rmin	74	CMfinder	no	rs11546187
ZFPL1	NM_006782	3	A1150U	0.0331	rmin	100	CMfinder	no
LMBR1L	NM_018113	3	C2272G	0.0331	rmin	100	CMfinder	no	rs187794352
NFKBIE	NM_004556	3	U1644G	0.0333	dmax	98	CMfinder	yes
CDKN1C	NM_001122631	3	G1162C	0.0333	dmax	87	CMfinder	yes
SMARCC1	NM_003074	3	A3998C	0.0333	dmax	52	CMfinder	no	rs73083103
NADKD1	NM_001085411	3	A2131G	0.0334	rmin	81	CMfinder	no
DAPK3	NM_001348	3	G1662U	0.0334	dmax	54	CMfinder	yes	rs3745982
RAPGEF1	NM_005312	3	A3505G	0.0336	dmax	53	CMfinder	yes
C7orf50	NM_001134395	3	G684C	0.0337	rmin	87	CMfinder	no
DGCR6L	NM_033257	3	U972C	0.034	dmax	95	CMfinder	no	rs183077953
TADA2B	NM_152293	3	G1913A	0.0342	dmax	100	RNAz	no
RFWD2	NM_022457	3	A2718G	0.0342	dmax	100	CMfinder	yes
NCOA1	NM_003743	3	C4893G	0.0342	dmax	100	CMfinder	yes	rs17737058
ERP29	NM_001034025	3	C1104A	0.0342	rmin	100	CMfinder	no
GTF2I	NM_001163636	5	U277G	0.0342	rmin	89	CMfinder	no
TADA2B	NM_152293	3	G1913A	0.0342	dmax	70	CMfinder	no
SLC39A9	NM_001252152	3	U4041G	0.0342	dmax	65	CMfinder	no
SERTAD3	NM_013368	3	C1421U	0.0343	rmin	100	CMfinder	no	rs1058041
GATAD1	NM_021167	3	A1598C	0.0345	dmax	96	RNAz	no
GPC1	NM_002081	3	G2721A	0.0345	rmin	87	CMfinder	no	rs13013933
NFKBIE	NM_004556	3	U1644G	0.0347	rmin	100	CMfinder	yes
TOB2	NM_016272	3	U3449G	0.0349	dmax	100	CMfinder	no
NBR1	NM_005899	5	C65G	0.035	dmax	81	CMfinder	no
TNRC18	NM_001080495	3	G9872U	0.0352	dmax	100	CMfinder	no
PIGC	NM_153747	5	A45C	0.0354	rmin	100	CMfinder	no
AOC3	NM_003734	3	U3432C	0.0356	rmin	83	RNAz	no
MED29	NM_017592	3	C813U	0.0358	rmin	87	CMfinder	no	rs519575
PQLC1	NM_001146343	3	A1645G	0.036	dmax	54	CMfinder	no
MUL1	NM_024544	3	G2387C	0.0362	dmax	100	CMfinder	no
TIA1	NM_022173	3	U4082A	0.0363	rmin	100	CMfinder	yes
MTSS1L	NM_138383	3	G4447C	0.0363	dmax	100	RNAz	no
NADKD1	NM_001085411	3	A2131G	0.0365	dmax	84	CMfinder	no
TMEM66	NM_016127	5	C70U	0.0365	rmin	70	CMfinder	no
ALS2	NM_020919	3	C6239A	0.0367	rmin	100	CMfinder	no
PRELP	NM_002725	3	C1561A	0.0367	rmin	82	CMfinder	no	rs1166
NIPA2	NM_001008894	3	C2634A	0.0367	rmin	53	CMfinder	no
ARHGEF17	NM_014786	3	G6529C	0.0369	rmin	100	CMfinder	no
DVL3	NM_004423	3	G4131U	0.0371	dmax	100	RNAz	no
DENND4B	NM_014856	3	G5509U	0.0372	dmax	53	CMfinder	no
ZNF740	NM_001004304	3	U3257C	0.0373	dmax	78	CMfinder	no
PLOD3	NM_001084	3	U2855C	0.0375	dmax	100	CMfinder	no
DYNLL2	NM_080677	5	A169C	0.0376	rmin	70	CMfinder	no
SGMS2	NM_001136258	3	U3278G	0.0377	rmin	79	CMfinder	no
MARCH7	NM_022826	3	U2361G	0.0378	rmin	100	CMfinder	no	rs181495548
MARCH7	NM_022826	3	U2361G	0.0378	rmin	100	RNAz	no	rs181495548
RNF135	NM_001184992	3	C2026G	0.0378	rmin	60	CMfinder	no	rs10221206
LIMK1	NM_001204426	3	G2886C	0.0382	dmax	61	CMfinder	yes
C1orf141	NM_001013674	5	G69A	0.0383	rmin	100	RNAz	no
SLC22A5	NM_003060	3	G2928A	0.0384	dmax	65	CMfinder	no
NXT1	NM_013248	5	A281C	0.0384	rmin	57	CMfinder	no
HIATL1	NM_032558	3	C1965U	0.0386	rmin	61	CMfinder	no
FNBP1L	NM_001164473	3	G2027C	0.0387	rmin	94	RNAz	no	rs41292649
DYNLL2	NM_080677	5	U163C	0.0388	rmin	59	CMfinder	no
DAPK1	NM_004938	3	U5043G	0.0393	rmin	73	CMfinder	yes
IP6K1	NM_153273	3	C2487G	0.0395	rmin	100	CMfinder	no
IP6K1	NM_153273	3	C2487G	0.0395	rmin	100	RNAz	no
WNK1	NM_001184985	3	G11134A	0.0395	rmin	78	CMfinder	no
GMEB2	NM_012384	3	G2575C	0.0396	rmin	67	CMfinder	no
PI4K2B	NM_018323	3	C3115A	0.0398	dmax	63	CMfinder	no	rs1046023
TFG	NM_001195479	5	G309C	0.0398	rmin	56	CMfinder	yes
PI4KB	NM_002651	3	G3675U	0.04	dmax	100	CMfinder	no
PCBP4	NM_001174100	3	U1862G	0.0401	dmax	93	CMfinder	yes
ARIH2	NM_006321	3	C3419A	0.0401	dmax	91	CMfinder	no
CUX1	NM_001202546	3	C2660A	0.0403	rmin	100	CMfinder	yes	rs8950
CDV3	NM_017548	5	U381C	0.0405	rmin	60	CMfinder	no
FAM114A2	NM_018691	3	G2494A	0.0405	rmin	54	CMfinder	no
MTUS1	NM_001001925	3	C5945A	0.0406	rmin	64	RNAz	no	rs2293879
RNF135	NM_032322	3	C1961G	0.0406	rmin	60	CMfinder	no	rs10221206
GIT1	NM_014030	3	G3589A	0.0411	rmin	83	CMfinder	no
C7orf29	NM_138434	3	C2613G	0.0413	dmax	100	RNAz	no
PCBP4	NM_001174100	3	C1790G	0.0413	dmax	59	CMfinder	yes
NKIRAS2	NM_001144929	5	C128G	0.0414	dmax	90	CMfinder	no
C9orf91	NM_153045	3	U1298G	0.0415	rmin	80	CMfinder	no	rs41278673
SLC29A1	NM_001078174	5	A203G	0.0416	rmin	77	CMfinder	no
FAM129A	NM_052966	3	G5407C	0.0416	dmax	75	CMfinder	no
CCDC86	NM_024098	3	U1578G	0.0419	rmin	54	CMfinder	yes
ATG13	NM_014741	5	U555G	0.042	rmin	59	CMfinder	no
TRPC4AP	NM_199368	3	G2995A	0.0421	rmin	88	CMfinder	no	rs4616
PDK4	NM_002612	3	A2032U	0.0422	dmax	100	RNAz	no	rs117797074
TMEM110	NM_198563	3	A3281C	0.0423	dmax	81	CMfinder	no
PAICS	NM_001079525	3	A2902G	0.0425	rmin	100	RNAz	no
GPX3	NM_002084	3	U1552G	0.0427	rmin	100	CMfinder	yes
PYGB	NM_002862	3	G2720C	0.043	dmax	94	CMfinder	no
CMIP	NM_198390	3	G2964U	0.0432	dmax	100	CMfinder	no
RTN4	NM_207520	5	G255C	0.0432	rmin	75	CMfinder	yes
IST1	NM_001270978	5	A88G	0.0433	rmin	88	RNAz	no
VASP	NM_003370	3	A1869U	0.0434	dmax	100	CMfinder	yes	rs28584568
SLC33A1	NM_004733	5	G290C	0.0435	dmax	50	CMfinder	no
MARK2	NM_017490	3	A2982G	0.0436	rmin	100	CMfinder	no
MLEC	NM_014730	3	U1713G	0.0436	rmin	85	RNAz	no
BRF1	NM_001242787	3	C3048U	0.044	rmin	100	CMfinder	no	rs118016083
NBR1	NM_005899	5	C54G	0.0441	dmax	81	CMfinder	no
ELL2	NM_012081	3	G5961U	0.0442	rmin	100	CMfinder	no
PIK3R3	NM_003629	3	U4325C	0.0443	rmin	100	CMfinder	yes
MTSS1L	NM_138383	3	G4447C	0.0443	rmin	100	RNAz	no
HDAC11	NM_001136041	3	C1205G	0.0443	dmax	100	CMfinder	no
CDC42EP3	NM_006449	5	G625C	0.0443	rmin	63	CMfinder	no
DYNLL2	NM_080677	5	C156G	0.0444	dmax	76	CMfinder	no
CDK2AP2	NM_005851	5	G265C	0.0446	rmin	87	CMfinder	no
NKIRAS2	NM_001144928	5	C128G	0.0448	dmax	96	CMfinder	no
SLC39A13	NM_152264	3	A1514G	0.0449	rmin	100	CMfinder	no
SH3PXD2A	NM_014631	3	U8562A	0.0451	dmax	100	RNAz	yes
RXRB	NM_021976	3	U2053A	0.0452	dmax	73	CMfinder	yes	rs5030979
MLEC	NM_014730	3	U3494C	0.0453	dmax	54	CMfinder	no	rs113884987
C5orf24	NM_001135586	3	A1268G	0.0455	rmin	68	CMfinder	no
CRY2	NM_021117	3	C2661G	0.0455	dmax	59	RNAz	no	rs145733543
RELA	NM_001243985	3	C2219G	0.0457	rmin	100	CMfinder	yes	rs1049728
SPIN1	NM_006717	3	A3801C	0.0457	rmin	73	CMfinder	no
S100A16	NM_080388	3	A717C	0.0459	rmin	78	CMfinder	no
LUC7L3	NM_016424	5	A146G	0.046	dmax	81	CMfinder	no
ACTR10	NM_018477	5	A50G	0.046	rmin	63	CMfinder	no	rs61975916
PRKAB1	NM_006253	3	U1875C	0.0462	rmin	100	RNAz	yes
MTA2	NM_004739	5	A227G	0.0462	dmax	73	CMfinder	yes
ZDHHC18	NM_032283	3	G2355A	0.0463	rmin	100	CMfinder	no	rs760093
ZRANB1	NM_017580	3	U3408C	0.0463	dmax	90	RNAz	no
ID2	NM_002166	5	C143G	0.0464	dmax	87	CMfinder	yes
CRTC2	NM_181715	3	U2262C	0.0466	rmin	82	CMfinder	no	rs10559
GIT1	NM_014030	3	U3559G	0.0469	rmin	83	CMfinder	no
NFKBIE	NM_004556	3	G1659C	0.0473	rmin	100	CMfinder	yes
PRPF19	NM_014502	5	A95C	0.0474	rmin	100	CMfinder	no
LMBR1L	NM_018113	3	C2272G	0.0474	dmax	100	CMfinder	no	rs187794352
ID2	NM_002166	5	C143G	0.0474	rmin	83	CMfinder	yes
GPX3	NM_002084	3	U1552G	0.0474	dmax	73	CMfinder	yes
MGAT4A	NM_012214	3	C4381G	0.0476	rmin	100	CMfinder	no
IST1	NM_001270978	5	A88G	0.048	dmax	56	RNAz	no
ZFPL1	NM_006782	3	U1158G	0.0482	rmin	94	CMfinder	no
RAB35	NM_001167606	3	A2531C	0.0486	rmin	100	RNAz	no
RAB35	NM_001167606	3	A2531C	0.0486	rmin	55	CMfinder	no
BECN1	NM_003766	3	U1970C	0.0487	rmin	100	CMfinder	yes
NKIRAS2	NM_017595	5	C128G	0.0487	dmax	96	CMfinder	no
MAFG	NM_032711	3	A4019G	0.0487	dmax	53	CMfinder	no
PPP2R5A	NM_006243	3	U2300A	0.0488	rmin	100	CMfinder	no	rs10019
TNS1	NM_022648	3	A9741C	0.0488	rmin	74	RNAz	no	rs9579
SNF8	NM_007241	5	G44C	0.0488	dmax	65	CMfinder	no
PHF20	NM_016436	3	U4202C	0.0489	dmax	100	CMfinder	no	rs45605734
NKIRAS2	NM_001144929	5	C128G	0.0489	rmin	100	CMfinder	no
RCE1	NM_001032279	3	A1072C	0.0491	rmin	100	CMfinder	no
PIGC	NM_153747	5	A45C	0.0492	dmax	100	CMfinder	no
PDCD11	NM_014976	3	A6020G	0.0492	rmin	75	RNAz	no
TMEM63B	NM_018426	3	G2760C	0.0492	dmax	64	CMfinder	no
SNF8	NM_007241	5	C40G	0.0492	dmax	55	CMfinder	no
DHCR24	NM_014762	3	A4192C	0.0494	rmin	100	CMfinder	yes
ERP29	NM_001034025	3	C1104A	0.0496	dmax	100	CMfinder	no
R3HDM4	NM_138774	3	A1372C	0.0499	rmin	100	CMfinder	no
PHC3	NM_024947	3	G12498C	0.0499	dmax	100	CMfinder	no
SGSM2	NM_014853	3	C3837G	0.0499	dmax	57	CMfinder	no
POLD3	NM_006591	3	U1680C	0.0501	dmax	69	RNAz	yes
TFEB	NM_001167827	3	A1639C	0.0503	dmax	79	CMfinder	yes
GPC1	NM_002081	3	A2755C	0.0503	dmax	53	CMfinder	no
ATP6V1H	NM_015941	3	G1766C	0.0506	dmax	100	RNAz	no
ATP6V1H	NM_015941	3	G1766C	0.0506	dmax	73	CMfinder	no
SORBS3	NM_005775	3	G2779C	0.0507	rmin	50	CMfinder	no
TSTD2	NM_139246	3	A2950C	0.0508	rmin	78	CMfinder	no
RNF11	NM_014372	5	A357G	0.0509	dmax	88	CMfinder	no
FBLN5	NM_006329	5	A303G	0.051	dmax	100	CMfinder	no
BCL2L13	NM_001270726	5	C262A	0.0512	dmax	57	RNAz	yes
BCL2L13	NM_001270726	5	C262A	0.0512	dmax	50	CMfinder	yes
ROBO4	NM_019055	3	C3545G	0.0515	dmax	77	CMfinder	no
HIATL1	NM_032558	3	C1963U	0.0515	rmin	61	CMfinder	no
ARL1	NM_001177	3	C2680G	0.0517	dmax	65	CMfinder	no	rs17500109
NKIRAS2	NM_001144927	5	C128G	0.0518	dmax	96	CMfinder	no
TMSB10	NM_021103	3	G480A	0.0518	rmin	92	CMfinder	no	rs113813082
NBR1	NM_005899	5	A69G	0.0519	dmax	91	CMfinder	no
SRP54	NM_003136	3	G1951A	0.0521	dmax	57	CMfinder	no	rs28577270
CD97	NM_001025160	3	A3179U	0.0522	dmax	71	CMfinder	yes
KHNYN	NM_015299	3	C2938G	0.0527	rmin	52	CMfinder	no
ELF2	NM_201999	3	U2418G	0.0529	dmax	100	CMfinder	no
ELF2	NM_201999	3	U2418G	0.0529	dmax	100	RNAz	no
TIPRL	NM_152902	3	C2804G	0.0532	dmax	100	CMfinder	no	rs1054720
TSTD2	NM_139246	3	A2950C	0.0532	dmax	71	CMfinder	no
PHF5A	NM_032758	3	C514G	0.0534	dmax	100	CMfinder	yes
KIF3B	NM_004798	3	U2460G	0.0535	rmin	79	CMfinder	yes
SLC39A10	NM_020342	3	G2763U	0.0539	rmin	60	CMfinder	no
TMBIM1	NM_022152	5	U109G	0.054	dmax	92	CMfinder	no
PDAP1	NM_014891	3	U1514C	0.0541	rmin	100	RNAz	no
GAA	NM_001079804	3	G3412U	0.0544	dmax	67	CMfinder	yes
KIF13B	NM_015254	3	G7962A	0.0546	rmin	60	CMfinder	no
DDX5	NM_004396	3	C2997U	0.0548	rmin	69	CMfinder	yes
TIPRL	NM_152902	3	C2804G	0.055	rmin	100	CMfinder	no	rs1054720
CTNNBIP1	NM_020248	3	C1823U	0.055	dmax	86	CMfinder	yes	rs1220394
PATL1	NM_152716	3	A3579G	0.0552	dmax	100	CMfinder	no
VPS37C	NM_017966	3	A2635C	0.0554	rmin	100	CMfinder	no
CREB1	NM_134442	3	A1657C	0.0554	dmax	100	CMfinder	yes
LMNB2	NM_032737	3	A3713G	0.0554	rmin	59	CMfinder	yes
CTNNB1	NM_001904	3	A3390U	0.0557	dmax	78	CMfinder	yes
METTL7A	NM_014033	3	G2574A	0.0558	dmax	89	RNAz	no
LRBA	NM_006726	3	U9692G	0.0558	dmax	75	CMfinder	no
LRBA	NM_006726	3	U9692G	0.0558	dmax	56	RNAz	no
HMGXB3	NM_014983	3	G5131C	0.0562	rmin	98	CMfinder	no
RFWD2	NM_022457	3	A2718G	0.0563	rmin	100	CMfinder	yes
HDAC3	NM_003883	3	A1612G	0.0564	dmax	100	CMfinder	yes
PATL1	NM_152716	3	G3582C	0.0565	dmax	80	CMfinder	no
C14orf166	NM_016039	3	U1041A	0.0567	dmax	95	CMfinder	no	rs183368526
CPSF4	NM_006693	3	U1742C	0.0567	dmax	57	RNAz	no
PLEC	NM_201380	3	U15108C	0.0567	rmin	52	CMfinder	no	rs7155
CPSF4	NM_006693	3	U1742C	0.0568	rmin	100	RNAz	no
CTSB	NM_147782	3	A2561G	0.0569	dmax	100	RNAz	yes
AGPAT6	NM_178819	3	G2765A	0.0569	dmax	100	CMfinder	no	rs111451824
SH3BGRL2	NM_031469	3	C1717G	0.0571	rmin	93	RNAz	no
MGAT4A	NM_012214	3	C4381G	0.0571	dmax	59	CMfinder	no
TMEM183B	NM_001079809	5	G53C	0.0572	rmin	100	CMfinder	no
MTDH	NM_178812	5	C184G	0.0576	dmax	100	CMfinder	yes
MRPS5	NM_031902	3	G1527C	0.0576	rmin	60	CMfinder	no
XXYLT1	NM_152531	3	C2263G	0.0577	rmin	56	RNAz	no
ORMDL3	NM_139280	5	U72G	0.0578	dmax	79	CMfinder	no
ORMDL3	NM_139280	5	U72G	0.0578	dmax	53	RNAz	no
ATP9A	NM_006045	3	U3936G	0.0579	rmin	100	CMfinder	no
ATP9A	NM_006045	3	U3936G	0.0579	rmin	100	RNAz	no
VASP	NM_003370	3	A1869U	0.058	rmin	100	CMfinder	yes	rs28584568
BNIP3L	NM_004331	3	U1532G	0.0581	dmax	100	CMfinder	yes
SEPHS2	NM_012248	3	C2161G	0.0581	dmax	90	RNAz	no	rs140811103
SGMS2	NM_001136258	3	U3278G	0.0582	dmax	57	CMfinder	no
BATF	NM_006399	3	A684C	0.0583	rmin	61	CMfinder	no
WNK1	NM_001184985	3	G11134A	0.0584	dmax	81	CMfinder	no
USF2	NM_003367	3	C1462U	0.0588	rmin	81	CMfinder	yes	rs1052033
NKIRAS2	NM_001144928	5	C128G	0.0589	rmin	100	CMfinder	no
CITED2	NM_001168389	3	U1587A	0.0589	rmin	65	RNAz	yes
TRIM27	NM_006510	3	G2773A	0.059	dmax	67	CMfinder	yes	rs1056032
LRRFIP2	NM_017724	5	A101C	0.0593	dmax	83	CMfinder	no
EFNA1	NM_182685	3	U764C	0.0594	dmax	100	CMfinder	yes
SEMA3F	NM_004186	3	U3159C	0.0594	dmax	54	CMfinder	no	rs14321
PHLDB1	NM_001144759	3	U5140C	0.0598	dmax	100	CMfinder	no
A2M	NM_000014	5	U86G	0.0602	dmax	100	CMfinder	yes	rs226380
ATP2B4	NM_001684	5	U350G	0.0608	dmax	100	CMfinder	no
CHURC1	NM_001204064	3	A718G	0.061	dmax	73	CMfinder	no	rs8943
RNF44	NM_014901	3	C2550G	0.0611	dmax	83	CMfinder	no
FBXO28	NM_015176	3	C2639U	0.0615	dmax	59	CMfinder	no
FBXO3	NM_012175	3	U1994G	0.0616	dmax	77	CMfinder	no
TMEM192	NM_001100389	3	G1297U	0.062	dmax	94	RNAz	no	rs74287105
TMEM183B	NM_001079809	5	G49C	0.0621	dmax	89	CMfinder	no
LMO3	NM_018640	5	A209C	0.0622	dmax	75	CMfinder	no
ADAMTS1	NM_006988	3	U3449C	0.0626	dmax	86	RNAz	yes
RIPK4	NM_020639	3	U3646C	0.0627	dmax	100	CMfinder	no
RASSF1	NM_170714	3	A1907U	0.0629	dmax	64	CMfinder	yes
FARP1	NM_005766	3	G4329C	0.0633	dmax	50	CMfinder	no	rs9584850
FKBP10	NM_021939	3	U2136G	0.0639	dmax	100	CMfinder	no
RFC1	NM_002913	3	A3983U	0.0641	dmax	53	RNAz	yes
MRPS16	NM_016065	3	C1648G	0.0642	dmax	100	RNAz	no
GTDC1	NM_001164629	3	U2260G	0.0644	dmax	100	CMfinder	no
ABHD10	NM_018394	3	A1116C	0.0646	dmax	100	CMfinder	no	rs3749308
DVL1	NM_004421	3	A2188C	0.0646	dmax	54	CMfinder	yes
PVRL2	NM_002856	5	U373G	0.0647	dmax	52	CMfinder	no
WDR55	NM_017706	3	U1581C	0.065	dmax	100	RNAz	no
ACOX1	NM_004035	3	U4708G	0.065	dmax	100	CMfinder	yes
AEN	NM_022767	3	U2720C	0.065	dmax	84	RNAz	no
RASSF1	NM_170714	3	G1904A	0.0659	dmax	64	CMfinder	yes
ACP5	NM_001111036	3	U1258C	0.066	dmax	87	CMfinder	no
SUPT6H	NM_003170	3	G5793C	0.0664	dmax	100	CMfinder	no
CDC42	NM_001039802	5	C159A	0.0665	dmax	100	RNAz	yes
HN1	NM_016185	3	A1313U	0.0676	dmax	100	CMfinder	no	rs183085490
GAPDH	NM_002046	5	C98G	0.0676	dmax	78	CMfinder	no
KIF3B	NM_004798	3	U2460G	0.0677	dmax	83	CMfinder	yes
ZNF395	NM_018660	3	A3581C	0.0679	dmax	100	CMfinder	no
RUNDC1	NM_173079	3	G1930C	0.068	dmax	100	RNAz	no	rs148971671
MOB1A	NM_018221	5	C167G	0.0687	dmax	67	CMfinder	no
ID2	NM_002166	5	C129G	0.069	dmax	87	CMfinder	yes
HOOK1	NM_015888	3	U4960C	0.0697	dmax	51	CMfinder	no
PPP1CC	NM_002710	5	G173C	0.0698	dmax	100	CMfinder	yes
HSPB8	NM_014365	3	A1758G	0.0699	dmax	58	CMfinder	no	rs11038
PCTP	NM_001102402	3	C1341G	0.0699	dmax	56	CMfinder	no
KIAA0232	NM_014743	3	G6339A	0.0706	dmax	94	RNAz	no
KIAA0232	NM_014743	3	G6339A	0.0706	dmax	78	CMfinder	no
C20orf27	NM_001258430	3	U1380C	0.0707	dmax	100	CMfinder	no	rs184545783
GANAB	NM_198334	3	U3711G	0.0707	dmax	97	CMfinder	no
DCAF7	NM_005828	3	U1435C	0.0715	dmax	100	CMfinder	no	rs143091753
GPD2	NM_001083112	3	C3283G	0.0716	dmax	100	CMfinder	yes	rs76606807
S100A16	NM_080388	3	A717C	0.0718	dmax	50	CMfinder	no
DIAPH1	NM_001079812	3	U4433A	0.0722	dmax	62	CMfinder	yes
ECSCR	NM_001077693	3	U685C	0.0725	dmax	100	CMfinder	no
CALM1	NM_006888	5	C119G	0.0731	dmax	96	CMfinder	yes
C7orf44	NM_018224	3	G663C	0.0731	dmax	83	CMfinder	no	rs77224833
TMEM50B	NM_006134	3	C2124G	0.0734	dmax	100	RNAz	no	rs1044213
LEMD2	NM_181336	3	G1905A	0.0738	dmax	66	CMfinder	no	rs2296743
MOB1A	NM_018221	5	G166C	0.0741	dmax	67	CMfinder	no
STT3A	NM_152713	3	A2468U	0.0742	dmax	100	CMfinder	no
GANAB	NM_198335	3	U3777G	0.0744	dmax	97	CMfinder	no
MRPL51	NM_016497	5	G105A	0.0747	dmax	100	RNAz	no	rs11559082
NRAS	NM_002524	3	U3789A	0.0748	dmax	100	CMfinder	yes
SULF2	NM_018837	3	G3037C	0.0749	dmax	54	CMfinder	no	rs444271
ACOX1	NM_004035	3	A6386U	0.075	dmax	59	CMfinder	yes
MAX	NM_002382	3	C1057U	0.0751	dmax	100	CMfinder	yes	rs4902359
CCND2	NM_001759	3	U2136G	0.0752	dmax	70	RNAz	yes
CCND2	NM_001759	3	U2136G	0.0752	dmax	68	CMfinder	yes
PPIA	NM_021130	3	A1493G	0.0752	dmax	64	RNAz	no
CCND3	NM_001136017	5	A243G	0.0755	dmax	87	CMfinder	yes
AGPAT3	NM_020132	3	A2422G	0.0756	dmax	100	CMfinder	no
SEC61G	NM_014302	3	G401U	0.0761	dmax	100	CMfinder	no
ARHGEF17	NM_014786	3	U7011C	0.0766	dmax	100	CMfinder	no
INTS3	NM_023015	5	C519U	0.0768	dmax	100	RNAz	no
YTHDC1	NM_001031732	5	G337A	0.0771	dmax	57	CMfinder	no
SFXN1	NM_022754	3	G2578C	0.0778	dmax	100	RNAz	no	rs273079
CAPZA1	NM_006135	5	C387G	0.0778	dmax	62	CMfinder	no
PACS2	NM_001243127	3	A3047C	0.078	dmax	53	CMfinder	no
TMSB10	NM_021103	3	G480A	0.0786	dmax	86	CMfinder	no	rs113813082
STK4	NM_006282	3	A2185G	0.079	dmax	100	RNAz	no
RCC2	NM_001136204	3	A2260G	0.079	dmax	100	CMfinder	no
RCC2	NM_001136204	3	A2260G	0.079	dmax	100	RNAz	no
STK4	NM_006282	3	A2185G	0.079	dmax	67	CMfinder	no
LRIG1	NM_015541	3	C3511U	0.0791	dmax	52	CMfinder	no
KIAA1522	NM_001198973	3	G1844C	0.0794	dmax	57	CMfinder	no
SS18L2	NM_016305	3	A650U	0.0799	dmax	51	CMfinder	no
FAM160B2	NM_022749	3	A3314C	0.0804	dmax	100	CMfinder	no
PCM1	NM_006197	5	C324U	0.0808	dmax	100	CMfinder	yes
CSNK1A1	NM_001892	5	C217G	0.0809	dmax	64	CMfinder	yes
CDK2AP2	NM_005851	5	G265C	0.081	dmax	84	CMfinder	no
EPN2	NM_014964	3	U4318G	0.0814	dmax	100	CMfinder	no
EPN2	NM_014964	3	U4318G	0.0814	dmax	100	RNAz	no
MAPK1	NM_002745	3	G1633A	0.0815	dmax	100	CMfinder	yes	rs41282607
SAMD11	NM_152486	3	G2471C	0.0816	dmax	100	CMfinder	no
EPC1	NM_025209	3	A2897G	0.0818	dmax	91	CMfinder	no
HDHD2	NM_032124	3	G1062A	0.0819	dmax	100	CMfinder	no	rs72905446
B4GALT2	NM_003780	3	U2097C	0.082	dmax	91	CMfinder	no
B4GALT2	NM_003780	3	U2097C	0.082	dmax	88	RNAz	no
AACS	NM_023928	3	C2503U	0.0822	dmax	75	CMfinder	no	rs11058046
MOB1A	NM_018221	5	C160G	0.0824	dmax	65	CMfinder	no
CTDNEP1	NM_015343	5	A70G	0.0826	dmax	100	CMfinder	no
PRELP	NM_002725	3	C1561A	0.0832	dmax	82	CMfinder	no	rs1166
PAN3	NM_175854	3	C3337U	0.0833	dmax	97	CMfinder	no	rs9554309
EPN2	NM_014964	3	C4239U	0.0836	dmax	100	CMfinder	no	rs1043809
PISD	NM_014338	3	G1994A	0.0836	dmax	67	CMfinder	no	rs8461
SLC35B2	NM_178148	3	C1831U	0.0845	dmax	83	RNAz	no	rs3187
PIK3R3	NM_003629	3	U4325C	0.0846	dmax	100	CMfinder	yes
EPB41L5	NM_001184939	3	G2346U	0.0846	dmax	100	RNAz	no	rs12603
DCP2	NM_001242377	3	G6754C	0.0846	dmax	50	CMfinder	no	rs55901036
IP6K1	NM_153273	3	C2487G	0.0852	dmax	100	RNAz	no
IP6K1	NM_153273	3	C2487G	0.0852	dmax	66	CMfinder	no
ARGLU1	NM_018011	5	U95C	0.0852	dmax	51	CMfinder	no
GNAI3	NM_006496	5	C102A	0.0853	dmax	64	CMfinder	no	rs144431312
BATF	NM_006399	3	A684C	0.0854	dmax	51	CMfinder	no
C3orf23	NM_001029840	3	C1810G	0.0856	dmax	100	RNAz	no
TOMM40	NM_006114	3	U1241C	0.0859	dmax	54	CMfinder	yes
RAB12	NM_001025300	3	C1231U	0.0863	dmax	100	CMfinder	no	rs321662
RELB	NM_006509	3	G2106C	0.0863	dmax	65	RNAz	yes
RAB13	NM_002870	5	G85C	0.0864	dmax	72	CMfinder	no
C14orf166	NM_016039	3	U1041G	0.0865	dmax	95	CMfinder	no	rs183368526
LEMD2	NM_181336	3	C2217G	0.0865	dmax	75	RNAz	no
CIC	NM_015125	3	U5043G	0.0866	dmax	100	CMfinder	yes
LMNB2	NM_032737	3	A3713G	0.0868	dmax	80	CMfinder	yes
GANAB	NM_198335	3	U3803G	0.087	dmax	60	CMfinder	no
LSM10	NM_032881	5	A56G	0.0872	dmax	66	CMfinder	no
GNPNAT1	NM_198066	3	G2990A	0.0875	dmax	57	RNAz	no	rs1140039
DNM2	NM_004945	3	A3059U	0.088	dmax	100	RNAz	yes	rs12461992
IVD	NM_001159508	3	C3102G	0.0882	dmax	100	RNAz	no	rs11630850
EIF4E3	NM_001134649	3	U973G	0.0882	dmax	100	RNAz	no
SGSH	NM_000199	3	G1979U	0.0882	dmax	83	CMfinder	no
CDK2AP2	NM_005851	5	U527G	0.0884	dmax	86	CMfinder	no
IL1R1	NM_000877	3	G2439A	0.0886	dmax	70	CMfinder	yes
MBNL1	NM_021038	3	U3109C	0.089	dmax	100	CMfinder	no
HEBP2	NM_014320	5	G185C	0.0895	dmax	55	CMfinder	no	rs148419987
DVL3	NM_004423	3	G2474C	0.0897	dmax	89	CMfinder	no
DNMT3A	NM_175629	3	G4110U	0.0899	dmax	100	CMfinder	yes
XXYLT1	NM_152531	3	C2263G	0.0899	dmax	50	RNAz	no
MBNL1	NM_207296	3	U1930C	0.09	dmax	100	CMfinder	no
CDC42	NM_001039802	5	G152A	0.0901	dmax	100	RNAz	yes
EPHB4	NM_004444	3	C3884G	0.0903	dmax	100	CMfinder	yes	rs56326327
NR1H2	NM_007121	5	U105G	0.0905	dmax	80	RNAz	yes
KIAA2018	NM_001009899	3	A12453G	0.0907	dmax	85	CMfinder	no
C20orf112	NM_080616	3	U4684G	0.0908	dmax	100	CMfinder	no	rs1006916
PERP	NM_022121	3	U1332C	0.0912	dmax	100	RNAz	no	rs8085
SKI	NM_003036	3	C2726G	0.0918	dmax	56	CMfinder	no
RTN4	NM_207520	5	G255C	0.0924	dmax	50	CMfinder	yes
C1orf141	NM_001013674	5	G69A	0.0926	dmax	100	RNAz	no
KIAA0232	NM_014743	3	U6312G	0.0929	dmax	100	CMfinder	no
KIAA0232	NM_014743	3	U6312G	0.0929	dmax	100	RNAz	no
FIZ1	NM_032836	3	U2406G	0.0933	dmax	97	CMfinder	no
IVD	NM_001159508	3	G3511C	0.094	dmax	100	CMfinder	no
CBX5	NM_012117	3	U3394A	0.0942	dmax	67	CMfinder	yes
NUP133	NM_018230	3	A3720C	0.0945	dmax	100	RNAz	no
NUP133	NM_018230	3	A3720C	0.0945	dmax	65	CMfinder	no
BRF1	NM_001242787	3	G2751C	0.0946	dmax	66	CMfinder	no
SLC5A3	NM_006933	5	G106C	0.0947	dmax	59	CMfinder	no
CSRP2	NM_001321	5	G58A	0.0948	dmax	72	RNAz	no
ADCK3	NM_020247	3	U2565G	0.0949	dmax	87	CMfinder	no
R3HDM4	NM_138774	3	A1372C	0.095	dmax	100	CMfinder	no
CREB3L1	NM_052854	3	U2156C	0.0954	dmax	66	CMfinder	yes
SNX33	NM_153271	3	U2867C	0.0954	dmax	63	CMfinder	no	rs4886726
TSTD2	NM_139246	3	A3026C	0.0956	dmax	79	CMfinder	no
GAK	NM_005255	5	A194C	0.0957	dmax	65	CMfinder	no
AP1S3	NM_001039569	3	G3455A	0.0958	dmax	50	RNAz	no	rs77506056
FKBP15	NM_015258	3	U4279C	0.096	dmax	51	RNAz	no	rs1128150
CDKN2AIPNL	NM_080656	3	C543G	0.0961	dmax	68	CMfinder	no	rs10067953
FAF1	NM_007051	3	C2441A	0.0963	dmax	55	CMfinder	no
PRPF19	NM_014502	5	G100C	0.0965	dmax	97	CMfinder	no
GATSL3	NM_001037666	3	C1370G	0.0967	dmax	100	CMfinder	no
GATSL3	NM_001037666	3	C1370G	0.0967	dmax	100	RNAz	no
PPP2R5A	NM_006243	3	U2300A	0.0968	dmax	100	CMfinder	no	rs10019
DNAJB2	NM_001039550	3	A1858G	0.0969	dmax	100	CMfinder	yes
TMEM183A	NM_138391	5	G51C	0.097	dmax	68	CMfinder	no
CMIP	NM_198390	3	C2967G	0.0978	dmax	81	CMfinder	no
UBE2Z	NM_023079	3	A1317G	0.0979	dmax	100	CMfinder	no
HTT	NM_002111	3	C9948G	0.0987	dmax	100	CMfinder	yes	rs362305
C1orf85	NM_001256609	5	C42G	0.0987	dmax	51	RNAz	no	rs142959258
TADA2B	NM_152293	3	A4257C	0.0989	dmax	100	RNAz	no
ATP9A	NM_006045	3	U3936G	0.099	dmax	100	CMfinder	no
ATP9A	NM_006045	3	U3936G	0.099	dmax	100	RNAz	no
