# Supplementary material for: Transcriptome-Wide Analysis of UTRs in Non-Small Cell Lung Cancer Reveals Cancer-Related Genes with SNV-Induced Changes on RNA Secondary Structure and miRNA Target Sites
Source: PLoS One. 2014 Jan 8;9(1):e82699. doi: 10.1371/journal.pone.0082699 (PMC3885406; doi:10.1371/journal.pone.0082699)
Supplement: File S2 — Medium-confidence candidates from RNAsnp analysis. Subset of File S1, lists 83 SNVs in cancer-associated genes with either dmax or rmin p-value<0.1 (but not both <0.05). (XLSX) [file pone.0082699.s006.xlsx]

## Sheet: Sheet1
Gene	mRNA_RefSeqId	UTR	SNV	RNAsnp(p-value)	RNAsnp(measure)	% overlap of predicted local region with conserved RNA secondary structure	Program used to predict conserver RNA secondary structure	dbSNP 135
VCP	NM_007126	5	A361C	0.0233	dmax	100	CMfinder
VASP	NM_003370	3	A1869U	0.058	rmin	100	CMfinder	rs28584568
VASP	NM_003370	3	A1869U	0.0434	dmax	100	CMfinder	rs28584568
SS18	NM_005637	5	C78A	0.0258	rmin	100	CMfinder
RFWD2	NM_022457	3	A2718G	0.0563	rmin	100	CMfinder
RFWD2	NM_022457	3	A2718G	0.0342	dmax	100	CMfinder
RELB	NM_006509	3	G2106C	0.0213	rmin	100	RNAz
RELA	NM_001243985	3	C2219G	0.0457	rmin	100	CMfinder	rs1049728
PPP1CC	NM_002710	5	G173C	0.0698	dmax	100	CMfinder
PIK3R3	NM_003629	3	U4325C	0.0846	dmax	100	CMfinder
PIK3R3	NM_003629	3	U4325C	0.0443	rmin	100	CMfinder
PHF5A	NM_032758	3	C514G	0.0534	dmax	100	CMfinder
PCM1	NM_006197	5	C324U	0.0808	dmax	100	CMfinder
NRAS	NM_002524	3	U3789A	0.0748	dmax	100	CMfinder
MTDH	NM_178812	5	C184G	0.0576	dmax	100	CMfinder
MMP11	NM_005940	3	U1574G	0.0298	rmin	100	CMfinder
MAX	NM_002382	3	C1057U	0.0751	dmax	100	CMfinder	rs4902359
MAPK1	NM_002745	3	G1633A	0.0815	dmax	100	CMfinder	rs41282607
MAP3K3	NM_002401	3	G4123A	0.0143	dmax	100	CMfinder
HTT	NM_002111	3	U9947C	0.0225	rmin	100	CMfinder
HTT	NM_002111	3	C9948G	0.0987	dmax	100	CMfinder	rs362305
HTT	NM_002111	3	C9948G	0.0169	rmin	100	CMfinder	rs362305
HMGA1	NM_145899	3	A1905G	0.0313	dmax	100	CMfinder
HDAC3	NM_003883	3	A1612G	0.0564	dmax	100	CMfinder
HDAC3	NM_003883	3	A1612G	0.0326	rmin	100	CMfinder
GPD2	NM_001083112	3	C3283G	0.0716	dmax	100	CMfinder	rs76606807
GPD2	NM_001083112	3	C3283G	0.0315	rmin	100	CMfinder	rs76606807
EPHB4	NM_004444	3	C3884G	0.0903	dmax	100	CMfinder	rs56326327
EFNA1	NM_182685	3	U764C	0.0594	dmax	100	CMfinder
DNMT3A	NM_175629	3	G4110U	0.0899	dmax	100	CMfinder
DNM2	NM_004945	3	A3059U	0.088	dmax	100	RNAz	rs12461992
DNAJB2	NM_001039550	3	A1858G	0.0969	dmax	100	CMfinder
CUX1	NM_001202546	3	C2660A	0.0403	rmin	100	CMfinder	rs8950
CTSB	NM_147782	3	A2561G	0.0569	dmax	100	RNAz
CREB1	NM_134442	3	A1657C	0.0554	dmax	100	CMfinder
CIC	NM_015125	3	U5043G	0.0866	dmax	100	CMfinder
CDC42	NM_001039802	5	G152A	0.0901	dmax	100	RNAz
CDC42	NM_001039802	5	C159A	0.0665	dmax	100	RNAz
BNIP3L	NM_004331	3	U1532G	0.0581	dmax	100	CMfinder
BECN1	NM_003766	3	G2053A	0.0329	rmin	100	CMfinder	rs11552193
ACOX1	NM_004035	3	U4708G	0.065	dmax	100	CMfinder
A2M	NM_000014	5	U86G	0.0602	dmax	100	CMfinder	rs226380
CALM1	NM_006888	5	C119G	0.0731	dmax	96	CMfinder
PCBP4	NM_001174100	3	U1862G	0.0401	dmax	93	CMfinder
PDK1	NM_002610	3	C3852A	0.0129	dmax	91	CMfinder	rs2357637
DUSP6	NM_022652	5	U411G	0.0202	dmax	91	CMfinder
ABL2	NM_001168236	3	G10184A	0.0289	rmin	89	CMfinder
ID2	NM_002166	5	C129G	0.069	dmax	87	CMfinder
CCND3	NM_001136017	5	A243G	0.0755	dmax	87	CMfinder
CTNNBIP1	NM_020248	3	C1823U	0.055	dmax	86	CMfinder	rs1220394
ADAMTS1	NM_006988	3	U3449C	0.0626	dmax	86	RNAz
ARHGEF12	NM_001198665	3	U5904G	0.0218	dmax	84	CMfinder
KIF3B	NM_004798	3	U2460G	0.0677	dmax	83	CMfinder
USF2	NM_003367	3	C1462U	0.0588	rmin	81	CMfinder	rs1052033
NR1H2	NM_007121	5	U105G	0.0905	dmax	80	RNAz
LMNB2	NM_032737	3	A3713G	0.0868	dmax	80	CMfinder
TFEB	NM_001167827	3	A1639C	0.0503	dmax	79	CMfinder
KIF3B	NM_004798	3	U2460G	0.0535	rmin	79	CMfinder
CTNNB1	NM_001904	3	A3390U	0.0557	dmax	78	CMfinder
RTN4	NM_207520	5	G255C	0.0432	rmin	75	CMfinder
MLLT1	NM_005934	3	U2018G	0.0283	dmax	75	CMfinder
RXRB	NM_021976	3	U2053A	0.0452	dmax	73	CMfinder	rs5030979
MTA2	NM_004739	5	A227G	0.0462	dmax	73	CMfinder
DAPK1	NM_004938	3	U5043G	0.0393	rmin	73	CMfinder
SS18	NM_005637	5	C78A	0.0258	rmin	72	RNAz
CD97	NM_001025160	3	A3179U	0.0522	dmax	71	CMfinder
IL1R1	NM_000877	3	G2439A	0.0886	dmax	70	CMfinder
CCND2	NM_001759	3	U2136G	0.0752	dmax	70	RNAz
POLD3	NM_006591	3	U1680C	0.0501	dmax	69	RNAz
DDX5	NM_004396	3	C2997U	0.0548	rmin	69	CMfinder
CCND2	NM_001759	3	U2136G	0.0752	dmax	68	CMfinder
TRIM27	NM_006510	3	G2773A	0.059	dmax	67	CMfinder	rs1056032
GAA	NM_001079804	3	G3412U	0.0544	dmax	67	CMfinder
CBX5	NM_012117	3	U3394A	0.0942	dmax	67	CMfinder
CREB3L1	NM_052854	3	U2156C	0.0954	dmax	66	CMfinder
RELB	NM_006509	3	G2106C	0.0863	dmax	65	RNAz
CITED2	NM_001168389	3	U1587A	0.0589	rmin	65	RNAz
RASSF1	NM_170714	3	G1904A	0.0659	dmax	64	CMfinder
RASSF1	NM_170714	3	A1907U	0.0629	dmax	64	CMfinder
CSNK1A1	NM_001892	5	C217G	0.0809	dmax	64	CMfinder
DIAPH1	NM_001079812	3	U4433A	0.0722	dmax	62	CMfinder
LIMK1	NM_001204426	3	G2886C	0.0382	dmax	61	CMfinder
CAB39	NM_016289	5	G328C	0.0271	rmin	60	CMfinder
RXRB	NM_021976	3	U2066G	0.0268	dmax	59	CMfinder	rs2744537
LMNB2	NM_032737	3	A3713G	0.0554	rmin	59	CMfinder
ACOX1	NM_004035	3	A6386U	0.075	dmax	59	CMfinder
BCL2L13	NM_001270726	5	C262A	0.0512	dmax	57	RNAz
TOMM40	NM_006114	3	U1241C	0.0859	dmax	54	CMfinder
HGS	NM_004712	3	C2718U	0.0312	rmin	54	CMfinder	rs7189
DVL1	NM_004421	3	A2188C	0.0646	dmax	54	CMfinder
RFC1	NM_002913	3	A3983U	0.0641	dmax	53	RNAz
RAPGEF1	NM_005312	3	A3505G	0.0336	dmax	53	CMfinder
MTA2	NM_004739	5	C267G	0.0261	rmin	53	CMfinder
DUSP14	NM_007026	3	U1227G	0.0299	dmax	51	CMfinder
RTN4	NM_207520	5	G255C	0.0924	dmax	50	CMfinder
BCL2L13	NM_001270726	5	C262A	0.0512	dmax	50	CMfinder
