# Supplementary material for: Transcriptome-Wide Analysis of UTRs in Non-Small Cell Lung Cancer Reveals Cancer-Related Genes with SNV-Induced Changes on RNA Secondary Structure and miRNA Target Sites
Source: PLoS One. 2014 Jan 8;9(1):e82699. doi: 10.1371/journal.pone.0082699 (PMC3885406; doi:10.1371/journal.pone.0082699)
Supplement: File S4 — Candidates from miRNA analysis. Excel table listing 490 SNVs in 447 genes predicted to affect target sites of 344 miRNAs, with indication of cancer-association genes and lung cancer-associated miRNAs. (XLSX) [file pone.0082699.s008.xlsx]

## Sheet: Sheet1
Gene	mRNA_RefSeqId	UTR	SNV	miRNA	ΔGWT	ΔGSNV	lr / category	cancer-association	PhenomiR lung cancer	dbSNP 135
SETD7	NM_030648	3	C3307G	hsa-let-7a-3p	-5.62	-11.57	1.042	NO	YES	rs149085823
CSDE1	NM_007158	3	A3839G	hsa-let-7e-3p	-8.22	-15.22	0.889	NO	YES	rs1065634
SNAP29	NM_004782	3	U2940C	hsa-miR-1	-12.86	-9.31	-0.466	NO	YES
USO1	NM_003715	3	C3482G	hsa-miR-1	-19	-15.58	-0.286	NO	YES
YTHDC1	NM_001031732	3	G3275C	hsa-miR-1	-9.59	-14.42	0.588	NO	YES
CDC123	NM_006023	3	A1512G	hsa-miR-101-3p	-11.19	-13.7	0.292	NO	YES
SLC39A6	NM_012319	3	G3545U	hsa-miR-101-3p	-20.37	-14.03	-0.538	YES	YES
ISY1	NM_020701	3	U1192G	hsa-miR-103a-3p	-13.81	NA	DESTROY	NO	YES
JAK1	NM_002227	3	U5007A	hsa-miR-106a-5p	-19.25	-14.81	-0.378	YES	YES
PRNP	NM_001080122	3	G2376U	hsa-miR-106a-5p	-21.3	-15.25	-0.482	NO	YES
ZRANB1	NM_017580	3	U2891A	hsa-miR-106a-5p	-9.69	-14.08	0.539	NO	YES
IFI35	NM_005533	3	G1191A	hsa-miR-106b-3p	-25.64	-19.88	-0.367	YES	YES	rs10840
PCMTD1	NM_052937	3	A1931G	hsa-miR-106b-3p	-10.47	-14.07	0.426	NO	YES
SPCS1	NM_014041	3	A1070G	hsa-miR-106b-3p	-16.05	-19.76	0.3	NO	YES
JAK1	NM_002227	3	U5007A	hsa-miR-106b-5p	-13.77	-9.05	-0.606	YES	YES
PRNP	NM_001080122	3	G2376U	hsa-miR-106b-5p	-14.3	-10.88	-0.394	NO	YES
ZRANB1	NM_017580	3	U2891A	hsa-miR-106b-5p	-12.39	-16.78	0.438	NO	YES
ISY1	NM_020701	3	U1192G	hsa-miR-107	-13.41	NA	DESTROY	NO	YES
LBR	NM_002296	3	A2119U	hsa-miR-10a-5p	-13.01	-10.46	-0.315	NO	YES
PANX1	NM_015368	3	G2082A	hsa-miR-10a-5p	-14.54	-7.67	-0.923	YES	YES	rs1046805
SAMD4B	NM_018028	3	G3966U	hsa-miR-10a-5p	-18.14	-9.88	-0.877	NO	YES
CCDC152	NM_001134848	3	A1676G	hsa-miR-10b-3p	NA	-12.45	CREATE	NO	YES	rs6413428
LBR	NM_002296	3	A2119U	hsa-miR-10b-5p	-13.01	-8.81	-0.562	NO	YES
PANX1	NM_015368	3	G2082A	hsa-miR-10b-5p	-13.85	NA	DESTROY	YES	YES	rs1046805
SAMD4B	NM_018028	3	G3966U	hsa-miR-10b-5p	-17.42	NA	DESTROY	NO	YES
H2AFX	NM_002105	3	C791G	hsa-miR-1225-3p	-26.12	-31.81	0.284	YES	NO
CALM2	NM_001743	3	C1217A	hsa-miR-1225-5p	-16.93	NA	DESTROY	NO	NO
TMEM170A	NM_145254	3	C792G	hsa-miR-1225-5p	-18.62	-14.88	-0.323	NO	NO	rs1540
GRAMD4	NM_015124	3	G2389A	hsa-miR-122-5p	NA	-12.69	CREATE	NO	YES	rs41279841
SH3BP4	NM_014521	3	A4518G	hsa-miR-1227-3p	NA	-11.55	CREATE	NO	NO	rs75556478
ATG13	NM_014741	5	A624G	hsa-miR-1233-3p	NA	-14.73	CREATE	NO	NO
KCTD10	NM_031954	3	C3827U	hsa-miR-1233-3p	-12.4	-17.59	0.504	NO	NO	rs6663
AMD1	NM_001033059	5	A262G	hsa-miR-1236-3p	-23.99	-31.09	0.374	YES	NO
AMD1	NM_001634	5	A263G	hsa-miR-1236-3p	-23.99	-31.09	0.374	YES	NO
CERS6	NM_001256126	3	A2478G	hsa-miR-1237-3p	NA	-15.82	CREATE	NO	NO	rs16855819
DCUN1D5	NM_032299	5	C113G	hsa-miR-1237-3p	NA	-16.37	CREATE	NO	NO	rs2510091
ASF1A	NM_014034	3	U2180A	hsa-miR-124-3p	-17.72	-14.53	-0.286	NO	YES
SLC17A5	NM_012434	3	U1682A	hsa-miR-124-3p	-16.29	-13.1	-0.314	NO	YES
SMAD5	NM_005903	3	C2825A	hsa-miR-124-3p	-11.57	-5.23	-1.146	YES	YES
ARL5B	NM_178815	3	U946C	hsa-miR-124-5p	-13.69	-19.67	0.523	YES	YES
ETV6	NM_001987	3	U3926A	hsa-miR-124-5p	NA	-12.07	CREATE	YES	YES
RBPMS	NM_001008710	3	C2364A	hsa-miR-124-5p	NA	-11.98	CREATE	NO	YES
ANKFY1	NM_016376	3	A6405C	hsa-miR-125a-3p	-17.97	-12.81	-0.488	NO	YES
COX14	NM_001257133	3	A622C	hsa-miR-125a-3p	-26.13	-20.97	-0.317	NO	YES
CPSF6	NM_007007	3	A1933C	hsa-miR-125b-1-3p	-9.77	-17.33	0.827	NO	YES
BCL2L11	NM_138627	3	G4599A	hsa-miR-125b-2-3p	-20.69	-14.35	-0.528	YES	YES	rs115389757
GPSM2	NM_013296	3	U2802C	hsa-miR-125b-2-3p	-17.84	-6.84	-1.383	NO	YES	rs12030
PCBP2	NM_001128911	3	C1588U	hsa-miR-125b-2-3p	-8.91	-13.41	0.59	NO	YES	rs4790
TP53INP1	NM_001135733	3	U2092G	hsa-miR-125b-5p	NA	-12.42	CREATE	NO	YES
EAF1	NM_033083	3	A3074G	hsa-miR-127-5p	-12.24	-16.83	0.459	NO	YES	rs9846247
PSMC2	NM_002803	3	U1580A	hsa-miR-127-5p	-11.3	-7.01	-0.689	NO	YES
RPS12	NM_001016	5	A61G	hsa-miR-127-5p	NA	-11.73	CREATE	NO	YES	rs9483504
EIF3G	NM_003755	3	U1040C	hsa-miR-128	-15.09	-9.68	-0.641	NO	YES	rs7401
RMND5A	NM_022780	3	U2643C	hsa-miR-128	-11.56	-8.72	-0.407	NO	YES
FAM53C	NM_016605	3	A3153U	hsa-miR-129-1-3p	-12.94	-16.44	0.345	NO	YES
GLRX	NM_002064	3	A1384G	hsa-miR-129-1-3p	NA	-11.33	CREATE	NO	YES	rs8751
HS2ST1	NM_012262	3	U1736G	hsa-miR-129-1-3p	NA	-14.2	CREATE	NO	YES
TOMM20	NM_014765	3	U3378G	hsa-miR-129-1-3p	-12.2	-8.9	-0.455	YES	YES
ZDHHC5	NM_015457	3	C4367G	hsa-miR-129-1-3p	NA	-14.12	CREATE	NO	YES
FAM53C	NM_016605	3	A3153U	hsa-miR-129-2-3p	-14.47	-17.97	0.313	NO	YES
GLRX	NM_002064	3	A1384G	hsa-miR-129-2-3p	NA	-11.6	CREATE	NO	YES	rs8751
HS2ST1	NM_012262	3	U1736G	hsa-miR-129-2-3p	NA	-13.36	CREATE	NO	YES
TOMM20	NM_014765	3	U3378G	hsa-miR-129-2-3p	-12.2	-8.9	-0.455	YES	YES
ZDHHC5	NM_015457	3	C4367G	hsa-miR-129-2-3p	NA	-14.12	CREATE	NO	YES
GOLT1B	NM_016072	3	G1931A	hsa-miR-130a-3p	-16.69	-12.18	-0.454	NO	YES	rs4565955
PRNP	NM_001080122	3	G2376U	hsa-miR-130a-3p	-13.94	-7.89	-0.821	NO	YES
MRPL4	NM_146387	3	U1091A	hsa-miR-130a-5p	-12.13	-8.21	-0.563	NO	YES	rs1059840
MRPL4	NM_146388	3	U2158A	hsa-miR-130a-5p	-12.13	-8.21	-0.563	NO	YES	rs1059840
GOLT1B	NM_016072	3	G1931A	hsa-miR-130b-3p	-18.82	-14.31	-0.395	NO	YES	rs4565955
PRNP	NM_001080122	3	G2376U	hsa-miR-130b-3p	-11.5	-8.68	-0.406	NO	YES
ASH1L	NM_018489	3	U11544G	hsa-miR-130b-5p	-11.49	-8.8	-0.385	NO	YES
ARPP19	NM_006628	3	A1152G	hsa-miR-132-3p	-14.24	-18.06	0.343	NO	YES	rs3478
KLHL21	NM_014851	3	C3048U	hsa-miR-132-3p	-10.46	-13.72	0.391	NO	YES	rs41303863
MRPL35	NM_016622	3	G981C	hsa-miR-132-5p	-11.51	-16.47	0.517	NO	YES
ASNSD1	NM_019048	5	A221C	hsa-miR-133a	NA	-13.42	CREATE	NO	YES
PHC3	NM_024947	3	U12459C	hsa-miR-135a-3p	-9.45	-12.39	0.391	NO	YES
RAP1A	NM_002884	3	C1100A	hsa-miR-135a-3p	-18.48	-15.11	-0.29	YES	YES	rs6573
PROSER1	NM_025138	3	U4003A	hsa-miR-135a-5p	-10.17	-15.08	0.568	NO	YES
FNIP2	NM_020840	3	U5687G	hsa-miR-135b-3p	-13.02	-10.72	-0.28	NO	YES
KPNA2	NM_002266	5	U53C	hsa-miR-135b-3p	-13.96	-10.06	-0.473	YES	YES	rs12752
RPL30	NM_000989	3	C474U	hsa-miR-135b-3p	-11.99	-9.26	-0.373	NO	YES	rs6571
PROSER1	NM_025138	3	U4003A	hsa-miR-135b-5p	-8.63	-13.54	0.65	NO	YES
MED13	NM_005121	3	G6806A	hsa-miR-136-3p	-18.15	-12.86	-0.497	YES	YES	rs74355228
SFPQ	NM_005066	3	U2920G	hsa-miR-136-3p	-5.55	-12.55	1.177	YES	YES
NCK2	NM_003581	3	G1974U	hsa-miR-137	-11.39	-8.38	-0.443	YES	YES
ANP32A	NM_006305	3	A1346C	hsa-miR-138-5p	-21.16	-16.74	-0.338	NO	YES
TPD52L2	NM_001243895	3	G1890C	hsa-miR-138-5p	-14.34	-18.37	0.357	NO	YES
G3BP1	NM_005754	3	A2537C	hsa-miR-139-3p	-14.19	-20.3	0.517	NO	YES	rs181143980
PPA2	NM_006903	3	A983U	hsa-miR-139-3p	NA	-18.24	CREATE	YES	YES
STARD7	NM_020151	5	G200C	hsa-miR-139-3p	-17.45	-22.28	0.353	NO	YES
CCND2	NM_001759	3	G5917U	hsa-miR-139-5p	-13.21	-7.52	-0.813	YES	YES
RNF11	NM_014372	3	G2552U	hsa-miR-139-5p	-15.5	-10.58	-0.551	NO	YES
SLC39A6	NM_012319	3	G3545U	hsa-miR-139-5p	-20.37	-14.03	-0.538	YES	YES
DDIT4	NM_019058	3	U996A	hsa-miR-140-3p	-24.35	-18.55	-0.393	YES	YES	rs1053639
ERGIC3	NM_015966	3	G1267U	hsa-miR-140-3p	-20.16	-13.78	-0.549	NO	YES
KIAA0930	NM_001009880	3	A4586U	hsa-miR-141-3p	NA	-13.43	CREATE	NO	YES
PTPN1	NM_002827	3	G2125A	hsa-miR-141-5p	-13.07	-10.35	-0.337	YES	YES	rs118042879
PHC2	NM_198040	3	C3129A	hsa-miR-142-3p	NA	-15.91	CREATE	YES	YES	rs1130800
TIMM13	NM_012458	3	C978U	hsa-miR-143-3p	-13.51	-18.3	0.438	NO	YES	rs79130882
EXOC5	NM_006544	3	U5584C	hsa-miR-143-5p	-11.24	-9.16	-0.295	NO	YES
SLC39A6	NM_012319	3	C3543U	hsa-miR-144-3p	-11.4	-6.7	-0.767	YES	YES
SLC39A6	NM_012319	3	G3545U	hsa-miR-144-3p	-11.4	-8.09	-0.495	YES	YES
GLCCI1	NM_138426	3	A4374G	hsa-miR-144-5p	NA	-11.66	CREATE	NO	YES
TMEM194A	NM_015257	3	A1579G	hsa-miR-145-3p	-10.01	-16.17	0.692	NO	YES
SEL1L	NM_005065	3	A5922G	hsa-miR-145-5p	NA	-11.13	CREATE	YES	YES	rs187482526
TPRA1	NM_001136053	3	C1599U	hsa-miR-146a-5p	NA	-14.35	CREATE	NO	YES
EEF1A1	NM_001402	3	U2120A	hsa-miR-146b-3p	-15.47	-19.81	0.357	NO	YES	rs13193159
SF3A1	NM_001005409	3	U4018C	hsa-miR-146b-3p	NA	-22.3	CREATE	NO	YES	rs5753073
TPRA1	NM_001136053	3	C1599U	hsa-miR-146b-5p	NA	-12.4	CREATE	NO	YES
GOLT1B	NM_016072	3	G1931A	hsa-miR-148a-3p	-15.03	-10.44	-0.526	NO	YES	rs4565955
JDP2	NM_130469	3	C1053U	hsa-miR-148a-3p	NA	-15.82	CREATE	NO	YES	rs9348
ENAH	NM_001008493	3	G2911C	hsa-miR-148a-5p	-15.05	-8.49	-0.826	YES	YES
GOLT1B	NM_016072	3	G1931A	hsa-miR-148b-3p	-15.71	-11.12	-0.499	NO	YES	rs4565955
RAPGEF1	NM_005312	3	G3516C	hsa-miR-149-3p	NA	-26.69	CREATE	YES	YES
TOMM20	NM_014765	3	A3198C	hsa-miR-149-3p	-16.29	-21.41	0.394	YES	YES
AP1S1	NM_001283	3	U1206A	hsa-miR-150-5p	NA	-16.88	CREATE	NO	YES
CELF1	NM_001172640	3	A3201U	hsa-miR-150-5p	-14.32	NA	DESTROY	NO	YES
LLGL2	NM_004524	3	U3470A	hsa-miR-150-5p	NA	-13.85	CREATE	NO	YES
LPGAT1	NM_014873	5	U223G	hsa-miR-150-5p	NA	-18.93	CREATE	NO	YES
PRKAB2	NM_005399	3	U4199G	hsa-miR-150-5p	-8.87	-15.3	0.787	YES	YES
TOMM20	NM_014765	3	U3379G	hsa-miR-150-5p	-15.5	-21.98	0.504	YES	YES
URI1	NM_003796	3	A2485G	hsa-miR-150-5p	-10.18	-16.36	0.684	NO	YES
URI1	NM_001252641	3	A1521G	hsa-miR-150-5p	-10.18	-16.36	0.684	NO	YES
YKT6	NM_006555	3	C891G	hsa-miR-150-5p	NA	-12.93	CREATE	NO	YES	rs12670584
KRAS	NM_033360	3	U1049G	hsa-miR-151a-5p	-7.72	-14.65	0.924	YES	YES	rs712
GOLT1B	NM_016072	3	G1931A	hsa-miR-152	-17.39	-12.8	-0.442	NO	YES	rs4565955
JDP2	NM_130469	3	C1053U	hsa-miR-152	NA	-14.74	CREATE	NO	YES	rs9348
TRIP10	NM_004240	3	U1775G	hsa-miR-153	-14.82	-10.06	-0.559	NO	YES	rs1049232
ATPIF1	NM_178191	3	G317U	hsa-miR-15a-3p	-11.92	-7.64	-0.642	NO	YES	rs2232720
GPN3	NM_001164373	3	U1259C	hsa-miR-15a-3p	-10.74	-13.03	0.279	NO	YES
GSPT1	NM_002094	3	U5777C	hsa-miR-15a-3p	-8.21	-11.15	0.442	NO	YES	rs33659
SSR1	NM_003144	3	G2805A	hsa-miR-15a-3p	-11.78	-5.66	-1.057	NO	YES	rs1050607
ATF7	NM_006856	3	C4706G	hsa-miR-15a-5p	-15.25	-11.02	-0.469	NO	YES	rs17696207
TRIP10	NM_004240	3	C1940U	hsa-miR-15a-5p	-7.49	-11.71	0.645	NO	YES
ATF7	NM_006856	3	C4706G	hsa-miR-15b-5p	-11.43	-7.2	-0.667	NO	YES	rs17696207
EIF4EBP2	NM_004096	3	C5092G	hsa-miR-15b-5p	-16.1	-10.65	-0.596	YES	YES
ABCF2	NM_007189	3	G2096C	hsa-miR-16-1-3p	-11.1	-7.82	-0.505	NO	YES
ATF7	NM_006856	3	C4706G	hsa-miR-16-5p	-15.8	-11.06	-0.515	NO	YES	rs17696207
EIF4EBP2	NM_004096	3	C5092G	hsa-miR-16-5p	-18.2	-13.97	-0.382	YES	YES
FAM160B2	NM_022749	3	G3675A	hsa-miR-17-5p	-16.69	-12.18	-0.454	NO	YES	rs7490
JAK1	NM_002227	3	U5007A	hsa-miR-17-5p	-23.49	-18.77	-0.324	YES	YES
PRNP	NM_001080122	3	G2376U	hsa-miR-17-5p	-21.3	-15.25	-0.482	NO	YES
ZRANB1	NM_017580	3	U2891A	hsa-miR-17-5p	-13.93	-18.32	0.395	NO	YES
HIPK2	NM_001113239	3	U7743G	hsa-miR-181a-2-3p	NA	-14.08	CREATE	YES	YES
SLC30A6	NM_017964	3	A1623G	hsa-miR-181a-2-3p	-7.5	-11.82	0.656	NO	YES
RAB31	NM_006868	3	A3505G	hsa-miR-181a-3p	NA	-14.25	CREATE	NO	YES	rs549440
RBM42	NM_024321	5	C45A	hsa-miR-181c-5p	NA	-11.92	CREATE	NO	YES
KIF1C	NM_006612	3	A3917C	hsa-miR-182-5p	-9.09	-16.08	0.823	NO	YES
LDOC1L	NM_032287	3	C4854G	hsa-miR-182-5p	-16.97	-13.11	-0.372	NO	YES	rs6007169
NUP50	NM_007172	3	C4632A	hsa-miR-182-5p	-13.85	-7.48	-0.889	NO	YES
SESN2	NM_031459	3	A2864C	hsa-miR-182-5p	-19.86	-15.36	-0.371	YES	YES
TSPAN14	NM_001128309	3	A2174C	hsa-miR-182-5p	-21.37	-16.87	-0.341	NO	YES
SLC17A5	NM_012434	3	U1682A	hsa-miR-183-5p	-10.85	-13.83	0.35	NO	YES
ABCA3	NM_001089	3	A6592G	hsa-miR-184	NA	-15.41	CREATE	NO	YES
KIF3B	NM_004798	3	G5433A	hsa-miR-184	-21.4	-14.4	-0.572	YES	YES	rs41289846
MED16	NM_005481	5	A129U	hsa-miR-184	NA	-20.65	CREATE	YES	YES
MFGE8	NM_001114614	3	C1281G	hsa-miR-184	NA	-19.95	CREATE	NO	YES	rs10859
B4GALT5	NM_004776	3	A2455U	hsa-miR-186-3p	NA	-12.69	CREATE	NO	YES	rs3746557
GNPNAT1	NM_198066	3	C3477U	hsa-miR-186-3p	NA	-16.01	CREATE	NO	YES	rs75838476
RSAD1	NM_018346	3	C2397U	hsa-miR-186-3p	NA	-11.56	CREATE	NO	YES	rs557
SLC20A1	NM_005415	3	G3302A	hsa-miR-186-3p	-15.65	-11.78	-0.41	NO	YES
ZBTB6	NM_006626	3	A3848U	hsa-miR-186-5p	-9.25	-12.43	0.426	NO	YES	rs41277136
CLIC4	NM_013943	3	A1416U	hsa-miR-187-5p	-9.8	-12.73	0.377	NO	YES
MINPP1	NM_004897	3	C2351G	hsa-miR-187-5p	NA	-13.59	CREATE	NO	YES
NAPEPLD	NM_001122838	3	G3795U	hsa-miR-187-5p	-20.83	-14.49	-0.524	NO	YES
PBX1	NM_001204961	3	G2877U	hsa-miR-187-5p	NA	-15.95	CREATE	YES	YES
EED	NM_152991	5	A464G	hsa-miR-188-5p	-10.4	-13.5	0.376	YES	YES
MLX	NM_170607	3	U1656G	hsa-miR-188-5p	NA	-12.4	CREATE	NO	YES
PBX1	NM_001204961	3	A4035G	hsa-miR-188-5p	-16.53	-22.66	0.455	YES	YES
PISD	NM_014338	3	A1585U	hsa-miR-188-5p	-13.96	-11.01	-0.342	NO	YES
ACTR3	NM_005721	5	U232G	hsa-miR-18a-3p	NA	-18.4	CREATE	YES	YES
SETD5	NM_001080517	3	U6609G	hsa-miR-18a-3p	NA	-18.13	CREATE	NO	YES
MRPS10	NM_018141	3	C2001A	hsa-miR-18a-5p	NA	-13.46	CREATE	NO	YES
MYO10	NM_012334	3	U7266C	hsa-miR-18a-5p	-8.49	-11.43	0.429	NO	YES	rs26317
PHC3	NM_024947	3	U12459C	hsa-miR-18a-5p	-17.65	-12.93	-0.449	NO	YES
RBM38	NM_183425	3	A1136C	hsa-miR-18a-5p	-14.05	-8.89	-0.66	NO	YES
TBPL1	NM_004865	3	C906G	hsa-miR-18a-5p	-18.79	-13.62	-0.464	NO	YES	rs117173630
MRPS10	NM_018141	3	C2001A	hsa-miR-18b-5p	NA	-12.18	CREATE	NO	YES
MYO10	NM_012334	3	U7266C	hsa-miR-18b-5p	-9.62	-12.56	0.385	NO	YES	rs26317
PHC3	NM_024947	3	U12459C	hsa-miR-18b-5p	-15.75	-11.03	-0.514	NO	YES
RBM38	NM_183425	3	A1136C	hsa-miR-18b-5p	-15.2	-10.43	-0.543	NO	YES
TBPL1	NM_004865	3	C906G	hsa-miR-18b-5p	-18.94	-13.77	-0.46	NO	YES	rs117173630
GCLM	NM_002061	3	A1284G	hsa-miR-190b	-9.19	-12.6	0.455	YES	NO
SF3A3	NM_006802	3	A1967C	hsa-miR-190b	-16.42	-11.51	-0.513	NO	NO	rs17465826
FOXK2	NM_004514	3	U3635G	hsa-miR-191-3p	-21.64	-27.87	0.365	NO	YES
HLA-DPA1	NM_001242524	3	A1143G	hsa-miR-191-5p	NA	-12.84	CREATE	YES	YES	rs7905
LDOC1L	NM_032287	3	C4854G	hsa-miR-192-3p	-14.03	-18.41	0.392	NO	YES	rs6007169
NDUFB7	NM_004146	5	G39C	hsa-miR-192-5p	-7.24	-11.53	0.671	YES	YES	rs45628939
GART	NM_001136006	3	U3460C	hsa-miR-193a-5p	-13.02	-16.09	0.305	NO	YES
IRAK4	NM_001114182	3	G1678C	hsa-miR-193a-5p	NA	-12.07	CREATE	YES	YES
PUM2	NM_015317	3	A3620G	hsa-miR-193b-5p	-14.37	-19.05	0.407	NO	YES
ARL6IP5	NM_006407	3	U1711C	hsa-miR-194-5p	-10.83	-13.44	0.311	NO	YES	rs180753841
PURB	NM_033224	3	A1965U	hsa-miR-194-5p	-17.57	-12.94	-0.441	NO	YES
ATF7	NM_006856	3	C4706G	hsa-miR-195-5p	-12.73	-8.5	-0.583	NO	YES	rs17696207
EIF4EBP2	NM_004096	3	C5092G	hsa-miR-195-5p	-17.63	-12.23	-0.528	YES	YES
TRIP10	NM_004240	3	C1940U	hsa-miR-195-5p	-7.92	-13.07	0.723	NO	YES
C5orf51	NM_175921	3	A2884C	hsa-miR-196a-5p	-19.2	-14.57	-0.398	NO	YES
PSMB2	NM_002794	3	U2660A	hsa-miR-196a-5p	-14.3	-10.02	-0.513	NO	YES
RAP1A	NM_002884	3	C1100A	hsa-miR-196a-5p	-13.93	-18.56	0.414	YES	YES	rs6573
SF3A3	NM_006802	3	A1967C	hsa-miR-196a-5p	-9.85	-16.51	0.745	NO	YES	rs17465826
C5orf51	NM_175921	3	A2884C	hsa-miR-196b-5p	-21.74	-17.11	-0.346	NO	YES
PSMB2	NM_002794	3	U2660A	hsa-miR-196b-5p	-15.04	-12.12	-0.311	NO	YES
RAP1A	NM_002884	3	C1100A	hsa-miR-196b-5p	-9.02	-13.65	0.598	YES	YES	rs6573
RPL35A	NM_000996	3	U480A	hsa-miR-196b-5p	-11.52	-8.75	-0.397	NO	YES
RTN4	NM_207520	3	U1724C	hsa-miR-196b-5p	-8.94	-11.29	0.337	YES	YES
SF3A3	NM_006802	3	A1967C	hsa-miR-196b-5p	-9.23	-14.1	0.611	NO	YES	rs17465826
CD164	NM_006016	3	U1673G	hsa-miR-197-3p	NA	-11.9	CREATE	NO	YES
HOOK1	NM_015888	3	A4493G	hsa-miR-197-3p	NA	-11.49	CREATE	NO	YES
IDH3A	NM_005530	3	A1359G	hsa-miR-197-3p	NA	-11.56	CREATE	NO	YES
IMPAD1	NM_017813	3	A4256G	hsa-miR-197-3p	-11.52	-17.77	0.625	NO	YES
ARRB1	NM_020251	3	A5256U	hsa-miR-198	NA	-16.53	CREATE	YES	YES
MAP2	NM_031845	3	U4576A	hsa-miR-199a-5p	NA	-13.27	CREATE	NO	YES
MAP2	NM_031845	3	U4576A	hsa-miR-199b-5p	NA	-12.49	CREATE	NO	YES
FBXO9	NM_033480	5	C37U	hsa-miR-19b-3p	NA	-12.1	CREATE	NO	YES
SETD7	NM_030648	3	A2273G	hsa-miR-200b-3p	-5.28	-11.65	1.142	NO	YES	rs17050790
SETD7	NM_030648	3	A2273G	hsa-miR-200c-3p	-8.33	-14.89	0.838	NO	YES	rs17050790
TOR1AIP2	NM_001199260	3	A3820G	hsa-miR-203a	-14.33	-11.52	-0.315	NO	YES	rs1281410
CD302	NM_001198760	3	A7296G	hsa-miR-205-5p	NA	-14.73	CREATE	NO	YES
LY75-CD302	NM_001198760	3	A7296G	hsa-miR-205-5p	NA	-14.73	CREATE	NO	YES
SNAP29	NM_004782	3	U2940C	hsa-miR-206	-11.86	-8.97	-0.403	NO	YES
SNX21	NM_001042633	3	C1629U	hsa-miR-206	NA	-12.1	CREATE	NO	YES
YTHDC1	NM_001031732	3	G3275C	hsa-miR-206	-14.15	-17.96	0.344	NO	YES
JAK1	NM_002227	3	U5007A	hsa-miR-20a-5p	-18	-13.28	-0.439	YES	YES
PRNP	NM_001080122	3	G2376U	hsa-miR-20a-5p	-20.39	-14.34	-0.508	NO	YES
ZRANB1	NM_017580	3	U2891A	hsa-miR-20a-5p	-10.87	-15.26	0.489	NO	YES
FAM160B2	NM_022749	3	G3675A	hsa-miR-20b-5p	-16.37	-11.86	-0.465	NO	YES	rs7490
JAK1	NM_002227	3	U5007A	hsa-miR-20b-5p	-19.21	-14.49	-0.407	YES	YES
PRNP	NM_001080122	3	G2376U	hsa-miR-20b-5p	-22.12	-16.07	-0.461	NO	YES
ZRANB1	NM_017580	3	U2891A	hsa-miR-20b-5p	-15.38	-19.77	0.362	NO	YES
MRPL3	NM_007208	3	G1721C	hsa-miR-210	NA	-12.6	CREATE	NO	YES
PIP5K1A	NM_003557	3	A2655C	hsa-miR-210	-8.54	-11.68	0.452	NO	YES
RAB7A	NM_004637	3	A1045G	hsa-miR-210	NA	-23.47	CREATE	NO	YES	rs11549750
CALM1	NM_006888	3	A1872G	hsa-miR-211-5p	NA	-14.22	CREATE	YES	YES	rs63576962
RPUSD3	NM_001142547	3	U1056G	hsa-miR-211-5p	NA	-17.82	CREATE	NO	YES
CCND2	NM_001759	3	C2086U	hsa-miR-21-3p	-11.91	-16.29	0.452	YES	YES
NISCH	NM_007184	3	C5029G	hsa-miR-21-3p	-12.2	-18.7	0.616	NO	YES
NDUFB7	NM_004146	5	G39C	hsa-miR-215	-6.82	-11.11	0.704	YES	YES	rs45628939
SPCS3	NM_021928	3	A4364G	hsa-miR-21-5p	-10.79	-17.06	0.661	NO	YES	rs72623906
C5orf15	NM_020199	3	U2200A	hsa-miR-217	-13.95	-10.51	-0.409	NO	YES
MRPL19	NM_014763	3	G1883U	hsa-miR-218-5p	-12.83	-8.26	-0.635	NO	YES	rs917236
MRPL35	NM_016622	3	G981C	hsa-miR-221-5p	-15.92	-12.99	-0.293	NO	YES
SCO2	NM_005138	5	G132C	hsa-miR-221-5p	NA	-16.8	CREATE	NO	YES
SUPT16H	NM_007192	3	U3646G	hsa-miR-221-5p	-17.18	-23.23	0.435	NO	YES	rs11554578
PBX1	NM_001204961	3	G2877U	hsa-miR-222-3p	NA	-15.36	CREATE	YES	YES
PSMB2	NM_002794	3	U2660A	hsa-miR-222-5p	-15.44	-10.47	-0.56	NO	YES
DCTN4	NM_001135644	3	A2200C	hsa-miR-223-3p	-9.52	-12.14	0.351	NO	YES	rs74600056
KLHL23	NM_144711	3	C3825A	hsa-miR-223-3p	-7.24	-12.19	0.752	NO	YES
LBR	NM_002296	3	A2119U	hsa-miR-223-3p	-11.69	-9.51	-0.298	NO	YES
PHOSPHO2-KLHL23	NM_001199290	3	C3956A	hsa-miR-223-3p	-7.24	-12.19	0.752	NO	YES
KPNA6	NM_012316	3	A7283G	hsa-miR-223-5p	-8.87	-13.55	0.611	NO	YES
RAB5B	NM_002868	3	C1983G	hsa-miR-22-3p	-16.32	-12.13	-0.428	NO	YES
RPL5	NM_000969	3	A1028G	hsa-miR-22-3p	-8.03	-11.48	0.516	NO	YES
TADA2B	NM_152293	3	G1913A	hsa-miR-22-3p	-17.47	-14.19	-0.3	NO	YES
MRPL4	NM_146387	3	U1091A	hsa-miR-23a-3p	-15.76	-10.85	-0.539	NO	YES	rs1059840
MRPL4	NM_146388	3	U2158A	hsa-miR-23a-3p	-15.76	-10.85	-0.539	NO	YES	rs1059840
MRPL4	NM_146387	3	U1091A	hsa-miR-23b-3p	-15.76	-10.85	-0.539	NO	YES	rs1059840
MRPL4	NM_146388	3	U2158A	hsa-miR-23b-3p	-15.76	-10.85	-0.539	NO	YES	rs1059840
CHD4	NM_001273	3	A6365C	hsa-miR-23b-5p	-24.34	-19.96	-0.286	YES	YES
GOLPH3L	NM_018178	3	G1303C	hsa-miR-23b-5p	NA	-14.99	CREATE	NO	YES	rs3087960
SNAP29	NM_004782	3	A1304G	hsa-miR-24-3p	NA	-17.73	CREATE	NO	YES	rs178077
PIP4K2B	NM_003559	3	G4837C	hsa-miR-26a-5p	-12.92	-7.99	-0.693	NO	YES	rs228286
TNFRSF19	NM_001204458	3	A2452U	hsa-miR-26a-5p	NA	-11.73	CREATE	YES	YES	rs79570196
PIP4K2B	NM_003559	3	G4837C	hsa-miR-26b-5p	-12.65	-7.72	-0.712	NO	YES	rs228286
RMND5A	NM_022780	3	U2643C	hsa-miR-27a-3p	-11.74	-7.97	-0.559	NO	YES
SHARPIN	NM_030974	5	A202C	hsa-miR-27a-5p	NA	-12.68	CREATE	NO	YES
RMND5A	NM_022780	3	U2643C	hsa-miR-27b-3p	-11.97	-7.68	-0.64	NO	YES
SRXN1	NM_080725	3	U2530G	hsa-miR-28-3p	-12.38	-7.41	-0.74	NO	YES
CGNL1	NM_032866	3	U6818G	hsa-miR-296-5p	NA	-14.53	CREATE	NO	YES	rs12439291
SNF8	NM_007241	5	A50C	hsa-miR-296-5p	NA	-20.15	CREATE	NO	YES
STK4	NM_006282	3	A5513G	hsa-miR-296-5p	NA	-18.23	CREATE	NO	YES
TMEM184B	NM_001195072	3	A1829C	hsa-miR-296-5p	NA	-20.53	CREATE	NO	YES
TOB2	NM_016272	3	C3845U	hsa-miR-296-5p	-13.23	-10.08	-0.392	NO	YES
WASF2	NM_006990	3	A2909C	hsa-miR-296-5p	NA	-12.47	CREATE	YES	YES
CALM1	NM_006888	3	C2472G	hsa-miR-29a-3p	NA	-16.7	CREATE	YES	YES
CKLF	NM_016326	5	U72G	hsa-miR-29a-3p	NA	-20.7	CREATE	YES	YES
CKLF	NM_001204099	5	U72G	hsa-miR-29a-3p	NA	-20.7	CREATE	NO	YES
CKLF-CMTM1	NM_001204099	5	U72G	hsa-miR-29a-3p	NA	-20.7	CREATE	NO	YES
IGFBP5	NM_000599	3	G3898U	hsa-miR-29a-3p	NA	-13.83	CREATE	YES	YES	rs13403592
ISY1	NM_020701	3	U1192G	hsa-miR-29a-3p	-20.07	-15	-0.42	NO	YES
FRS2	NM_006654	3	A5529U	hsa-miR-29b-1-5p	-19.76	-15.37	-0.362	YES	YES	rs512283
UBE2K	NM_001111113	3	C4124G	hsa-miR-29b-2-5p	-9.28	-13.75	0.567	NO	YES	rs150895830
CALM1	NM_006888	3	C2472G	hsa-miR-29b-3p	NA	-18.12	CREATE	YES	YES
CKLF	NM_016326	5	U72G	hsa-miR-29b-3p	NA	-18.76	CREATE	YES	YES
CKLF	NM_001204099	5	U72G	hsa-miR-29b-3p	NA	-18.76	CREATE	NO	YES
CKLF-CMTM1	NM_001204099	5	U72G	hsa-miR-29b-3p	NA	-18.76	CREATE	NO	YES
IGFBP5	NM_000599	3	G3898U	hsa-miR-29b-3p	NA	-11.93	CREATE	YES	YES	rs13403592
ISY1	NM_020701	3	U1192G	hsa-miR-29b-3p	-18.35	-13.28	-0.467	NO	YES
CALM1	NM_006888	3	C2472G	hsa-miR-29c-3p	NA	-15.13	CREATE	YES	YES
CKLF	NM_016326	5	U72G	hsa-miR-29c-3p	NA	-18.83	CREATE	YES	YES
CKLF	NM_001204099	5	U72G	hsa-miR-29c-3p	NA	-18.83	CREATE	NO	YES
CKLF-CMTM1	NM_001204099	5	U72G	hsa-miR-29c-3p	NA	-18.83	CREATE	NO	YES
IGFBP5	NM_000599	3	G3898U	hsa-miR-29c-3p	NA	-12.71	CREATE	YES	YES	rs13403592
ISY1	NM_020701	3	U1192G	hsa-miR-29c-3p	-17.47	-12.4	-0.495	NO	YES
MTF2	NM_001164391	3	U2743G	hsa-miR-29c-3p	NA	-14.19	CREATE	NO	YES
HNRNPC	NM_001077443	3	A2788G	hsa-miR-29c-5p	NA	-11.9	CREATE	NO	YES	rs7495
HPS6	NM_024747	3	U2614G	hsa-miR-29c-5p	NA	-13.82	CREATE	NO	YES	rs3816
MRPL3	NM_007208	3	C1753U	hsa-miR-29c-5p	-13.53	-10.97	-0.303	NO	YES
SETD7	NM_030648	3	C3307G	hsa-miR-300	-11.12	-17.46	0.651	NO	NO	rs149085823
GOLT1B	NM_016072	3	G1931A	hsa-miR-301a-3p	-18.11	-13.6	-0.413	NO	YES	rs4565955
PRNP	NM_001080122	3	G2376U	hsa-miR-301a-3p	-13.15	-10.24	-0.361	NO	YES
GOLT1B	NM_016072	3	G1931A	hsa-miR-301b	-16.26	-11.75	-0.469	NO	NO	rs4565955
PRNP	NM_001080122	3	G2376U	hsa-miR-301b	-13.74	-10.83	-0.343	NO	NO
CREBL2	NM_001310	3	U3642A	hsa-miR-30a-3p	NA	-14.53	CREATE	NO	YES
MANSC1	NM_018050	3	A2067G	hsa-miR-30a-3p	NA	-11.29	CREATE	NO	YES	rs1043383
SUZ12	NM_015355	3	G2475U	hsa-miR-30a-3p	-12.66	-6.32	-1.002	YES	YES
SUZ12	NM_015355	3	U2474A	hsa-miR-30a-3p	-12.66	-6.86	-0.884	YES	YES
SUZ12	NM_015355	3	C2473G	hsa-miR-30a-3p	-12.66	-8.97	-0.497	YES	YES
ANAPC16	NM_001242547	3	C498U	hsa-miR-30a-5p	NA	-11.63	CREATE	NO	YES	rs117571297
ANAPC16	NM_001242548	3	C423U	hsa-miR-30a-5p	NA	-11.63	CREATE	NO	YES	rs117571297
C16orf88	NM_001012991	3	A1456U	hsa-miR-30a-5p	-12.95	-17.33	0.42	NO	YES	rs75908241
TMED7	NM_181836	3	U2207A	hsa-miR-30a-5p	-11.5	-7.94	-0.534	NO	YES
CRIM1	NM_016441	3	U3867C	hsa-miR-30b-3p	-9.21	-12.04	0.387	NO	YES
C16orf88	NM_001012991	3	A1456U	hsa-miR-30b-5p	NA	-13.42	CREATE	NO	YES	rs75908241
TMED7	NM_181836	3	U2207A	hsa-miR-30b-5p	-14.71	-11.15	-0.4	NO	YES
CRIM1	NM_016441	3	U3867C	hsa-miR-30c-1-3p	-12.42	-15.25	0.296	NO	YES
CRIM1	NM_016441	3	U3867C	hsa-miR-30c-2-3p	-11.79	-14.62	0.31	NO	YES
C16orf88	NM_001012991	3	A1456U	hsa-miR-30c-5p	-5.95	-13.42	1.173	NO	YES	rs75908241
TMED7	NM_181836	3	U2207A	hsa-miR-30c-5p	-17.16	-9.37	-0.873	NO	YES
GNB4	NM_021629	3	A3134G	hsa-miR-30d-3p	NA	-11.02	CREATE	NO	YES
MRPL32	NM_031903	3	C781U	hsa-miR-30d-3p	NA	-13.64	CREATE	NO	YES	rs7432
SUZ12	NM_015355	3	G2475U	hsa-miR-30d-3p	-11.68	-5.57	-1.068	YES	YES
SUZ12	NM_015355	3	C2473G	hsa-miR-30d-3p	-11.68	-8.65	-0.433	YES	YES
ANAPC16	NM_001242547	3	C498U	hsa-miR-30d-5p	NA	-12.46	CREATE	NO	YES	rs117571297
ANAPC16	NM_001242548	3	C423U	hsa-miR-30d-5p	NA	-12.46	CREATE	NO	YES	rs117571297
C16orf88	NM_001012991	3	A1456U	hsa-miR-30d-5p	-12.67	-17.05	0.428	NO	YES	rs75908241
CREBL2	NM_001310	3	U3642A	hsa-miR-30e-3p	NA	-11.15	CREATE	NO	YES
MANSC1	NM_018050	3	A2067G	hsa-miR-30e-3p	NA	-12.66	CREATE	NO	YES	rs1043383
SUZ12	NM_015355	3	G2475U	hsa-miR-30e-3p	-12.53	-6.19	-1.017	YES	YES
SUZ12	NM_015355	3	U2474A	hsa-miR-30e-3p	-12.53	-6.73	-0.897	YES	YES
SUZ12	NM_015355	3	C2473G	hsa-miR-30e-3p	-12.53	-8.02	-0.644	YES	YES
ANAPC16	NM_001242547	3	C498U	hsa-miR-30e-5p	NA	-11.63	CREATE	NO	YES	rs117571297
ANAPC16	NM_001242548	3	C423U	hsa-miR-30e-5p	NA	-11.63	CREATE	NO	YES	rs117571297
C16orf88	NM_001012991	3	A1456U	hsa-miR-30e-5p	-13.86	-18.24	0.396	NO	YES	rs75908241
TMED7	NM_181836	3	U2207A	hsa-miR-30e-5p	-12.26	-8.88	-0.465	NO	YES
CASP3	NM_032991	3	U2405C	hsa-miR-31-3p	-9.97	-12.15	0.285	YES	YES	rs1049253
SLC7A8	NM_012244	5	A162U	hsa-miR-31-3p	NA	-11.71	CREATE	NO	YES	rs12879346
GPR137	NM_001170881	5	G269C	hsa-miR-31-5p	NA	-15.99	CREATE	NO	YES
GPR137	NM_001177358	5	G271C	hsa-miR-31-5p	NA	-15.99	CREATE	NO	YES
HIAT1	NM_033055	3	U1702C	hsa-miR-31-5p	-15.25	-10.75	-0.504	NO	YES	rs5876
SELT	NM_016275	3	A2654G	hsa-miR-320a	-12.63	-18.9	0.582	NO	YES
MARS	NM_004990	3	A2881G	hsa-miR-324-3p	-11.66	-18.15	0.638	NO	YES
MEGF8	NM_001410	3	A9486G	hsa-miR-324-3p	NA	-20.81	CREATE	NO	YES
SETD5	NM_001080517	3	U6609G	hsa-miR-324-3p	NA	-20.29	CREATE	NO	YES
TADA2B	NM_152293	3	G1913A	hsa-miR-324-3p	-28.1	-17.82	-0.657	NO	YES
ADNP2	NM_014913	3	A4353G	hsa-miR-324-5p	-17.9	-22.58	0.335	NO	YES
LARP4B	NM_015155	3	A2579G	hsa-miR-324-5p	NA	-18.36	CREATE	NO	YES
PBX1	NM_001204963	3	A3249G	hsa-miR-326	NA	-11.8	CREATE	YES	YES	rs12723035
SMNDC1	NM_005871	3	G1228A	hsa-miR-329	-17.29	-10.95	-0.659	YES	NO	rs1050755
ARPP19	NM_006628	3	C5018U	hsa-miR-330-3p	NA	-15.07	CREATE	NO	YES
SLC35E1	NM_024881	3	C2664U	hsa-miR-330-3p	NA	-11.29	CREATE	NO	YES
CRYL1	NM_015974	3	U1350A	hsa-miR-330-5p	NA	-19.74	CREATE	YES	YES
PBX1	NM_001204963	3	A3249G	hsa-miR-330-5p	NA	-19.93	CREATE	YES	YES	rs12723035
CCDC12	NM_144716	3	A594G	hsa-miR-331-3p	NA	-19.75	CREATE	NO	YES	rs4587
CCDC86	NM_024098	3	U1578G	hsa-miR-331-3p	NA	-21.68	CREATE	NO	YES
CPSF2	NM_017437	3	A4363U	hsa-miR-331-3p	-19.5	-15.06	-0.373	NO	YES
SECISBP2L	NM_014701	3	A4966G	hsa-miR-331-3p	NA	-17.67	CREATE	NO	YES
QSER1	NM_001076786	3	C8189A	hsa-miR-331-5p	-15.33	-9.62	-0.672	NO	YES
QSER1	NM_001076786	3	C8188G	hsa-miR-331-5p	-15.33	-11.56	-0.407	NO	YES
ARMC1	NM_018120	3	U1868C	hsa-miR-335-5p	NA	-11.12	CREATE	NO	YES	rs1053087
CAB39	NM_001130850	3	C1526G	hsa-miR-335-5p	-13.88	-8.34	-0.735	YES	YES	rs6716468
GFPT1	NM_002056	3	C4898U	hsa-miR-335-5p	NA	-11.38	CREATE	NO	YES	rs10185336
KLF10	NM_005655	3	C2615A	hsa-miR-337-3p	-15.99	-11.57	-0.467	YES	YES	rs6935
ARGLU1	NM_018011	3	G1432U	hsa-miR-338-3p	-14.92	-7.93	-0.912	NO	YES
C12orf44	NM_001098673	3	C966U	hsa-miR-338-3p	-18.4	-15.1	-0.285	NO	YES	rs113427902
CALR	NM_004343	3	C1700G	hsa-miR-338-3p	NA	-14.02	CREATE	YES	YES
HDDC3	NM_198527	3	G959C	hsa-miR-338-3p	-10.13	-14.36	0.503	NO	YES
LAPTM4B	NM_018407	3	G1284A	hsa-miR-338-3p	-18.59	-10.72	-0.794	NO	YES	rs1136594
MTUS1	NM_001001925	3	U6238G	hsa-miR-338-3p	-14.51	-9.81	-0.565	NO	YES
SREK1IP1	NM_173829	3	G990A	hsa-miR-338-3p	-15.83	-9.55	-0.729	NO	YES	rs10075967
TMEM120B	NM_001080825	3	U1366C	hsa-miR-338-3p	-13.98	-8.57	-0.706	NO	YES
NR1D2	NM_005126	3	A2782G	hsa-miR-338-5p	-11.22	-17.56	0.646	YES	YES
CCDC82	NM_024725	3	A2007G	hsa-miR-339-3p	-14.4	-20.24	0.491	NO	YES
LBR	NM_002296	3	A2119U	hsa-miR-339-5p	-18.7	-14.36	-0.381	NO	YES
FSTL1	NM_007085	3	A3498C	hsa-miR-33a-3p	-17.01	-12.46	-0.449	NO	YES	rs1057231
TRIP10	NM_004240	3	U1775G	hsa-miR-33b-3p	-9.88	-15.12	0.614	NO	NO	rs1049232
KCTD12	NM_138444	3	C3578U	hsa-miR-340-5p	-7.53	-11.5	0.611	NO	YES	rs7324963
GPSM2	NM_013296	3	U2802C	hsa-miR-342-3p	-13.68	NA	DESTROY	NO	YES	rs12030
NOP10	NM_018648	3	G432A	hsa-miR-342-3p	-22.81	-18.51	-0.301	YES	YES	rs7173
CSNK2B	NM_001320	5	C302U	hsa-miR-342-5p	-11.32	-9.23	-0.294	YES	YES	rs141052842
FTO	NM_001080432	3	G3515C	hsa-miR-342-5p	NA	-14.66	CREATE	NO	YES
HSPA8	NM_006597	5	C126G	hsa-miR-342-5p	-16.49	-12.17	-0.438	YES	YES	rs2276074
OLA1	NM_013341	3	C1545A	hsa-miR-342-5p	NA	-12.19	CREATE	NO	YES	rs112003193
H6PD	NM_004285	3	C4898U	hsa-miR-345-5p	NA	-17.76	CREATE	NO	YES	rs72641817
KLHL23	NM_144711	3	C3825A	hsa-miR-34a-5p	-17.98	-11.49	-0.646	NO	YES
KLHL23	NM_144711	3	A3821C	hsa-miR-34a-5p	-17.98	-14.02	-0.359	NO	YES
PHOSPHO2-KLHL23	NM_001199290	3	C3956A	hsa-miR-34a-5p	-17.98	-11.49	-0.646	NO	YES
PHOSPHO2-KLHL23	NM_001199290	3	A3952C	hsa-miR-34a-5p	-17.98	-14.02	-0.359	NO	YES
TSPAN14	NM_001128309	3	A2174C	hsa-miR-34a-5p	-12.3	-9.62	-0.355	NO	YES
PDLIM1	NM_020992	3	U1192C	hsa-miR-34b-5p	-11.26	-14.2	0.335	NO	YES	rs1049961
KLHL23	NM_144711	3	C3825A	hsa-miR-34c-5p	-18.26	-12.96	-0.495	NO	YES
KLHL23	NM_144711	3	A3821C	hsa-miR-34c-5p	-18.26	-13.35	-0.452	NO	YES
PHOSPHO2-KLHL23	NM_001199290	3	C3956A	hsa-miR-34c-5p	-18.26	-12.96	-0.495	NO	YES
PHOSPHO2-KLHL23	NM_001199290	3	A3952C	hsa-miR-34c-5p	-18.26	-13.35	-0.452	NO	YES
REXO4	NM_020385	3	G1705U	hsa-miR-34c-5p	NA	-13.49	CREATE	NO	YES	rs2285484
BCL2L13	NM_001270731	3	U1850G	hsa-miR-361-3p	NA	-17.85	CREATE	YES	YES	rs725768
KPNA6	NM_012316	3	A2371G	hsa-miR-361-3p	-16.34	-20.64	0.337	NO	YES
SDC4	NM_002999	3	U1874G	hsa-miR-361-3p	-15.88	-20.18	0.346	YES	YES
SOX4	NM_003107	3	G4753A	hsa-miR-361-3p	-20.76	-14.48	-0.52	YES	YES	rs11556729
SPINT1	NM_001032367	3	U2123G	hsa-miR-361-3p	NA	-15.9	CREATE	NO	YES
SRRM2	NM_016333	3	G8822U	hsa-miR-361-3p	-18.34	-11.9	-0.624	NO	YES	rs1050134
RAD21	NM_006265	3	G3118U	hsa-miR-361-5p	-11.01	NA	DESTROY	YES	YES
SEC61B	NM_006808	3	A535G	hsa-miR-361-5p	NA	-11.27	CREATE	NO	YES
ARL5B	NM_178815	3	G2609U	hsa-miR-362-3p	-16.67	-11.71	-0.51	YES	YES	rs12098599
SMNDC1	NM_005871	3	G1228A	hsa-miR-362-3p	-13.6	-7.26	-0.906	YES	YES	rs1050755
EP400	NM_015409	3	A9634G	hsa-miR-362-5p	NA	-17.67	CREATE	NO	YES	rs56061121
EEFSEC	NM_021937	3	A1895C	hsa-miR-363-5p	NA	-15.23	CREATE	NO	YES
OLA1	NM_013341	3	C1546A	hsa-miR-363-5p	NA	-13.01	CREATE	NO	YES	rs143375113
MYADM	NM_138373	3	U1992A	hsa-miR-365a-3p	NA	-14.56	CREATE	NO	NO	rs307935
RHOBTB2	NM_001160036	3	G3976C	hsa-miR-370	NA	-14.58	CREATE	NO	YES	rs142595330
FOXN2	NM_002158	3	U5259G	hsa-miR-371a-5p	-19.67	-15.17	-0.375	NO	YES
PISD	NM_014338	3	A1585U	hsa-miR-374b-3p	-15.39	-10.67	-0.528	NO	YES
SPCS3	NM_021928	3	A4364G	hsa-miR-374b-3p	-9.46	-14.05	0.571	NO	YES	rs72623906
C12orf23	NM_152261	3	C1434A	hsa-miR-376a-5p	-11.24	-8.88	-0.34	NO	YES
MFAP1	NM_005926	3	A1901G	hsa-miR-376a-5p	-9.42	-12.26	0.38	NO	YES
THG1L	NM_017872	3	C1131U	hsa-miR-377-3p	NA	-14.82	CREATE	NO	YES	rs3194515
TMUB1	NM_001136044	3	C1083A	hsa-miR-377-5p	NA	-18.49	CREATE	NO	YES	rs9097
AMMECR1L	NM_031445	3	U2758C	hsa-miR-378a-5p	-15.21	-11.93	-0.35	NO	YES	rs1045832
PPA1	NM_021129	5	G92U	hsa-miR-378a-5p	-15.9	-20.85	0.391	YES	YES
UBXN4	NM_014607	3	A3941G	hsa-miR-378a-5p	NA	-11.04	CREATE	NO	YES	rs1469996
NEDD9	NM_001142393	3	C4172U	hsa-miR-379-3p	NA	-12.38	CREATE	NO	YES	rs1570372
NRARP	NM_001004354	3	U1358A	hsa-miR-379-5p	-18.38	-13.22	-0.475	NO	YES
AAGAB	NM_024666	3	C1389G	hsa-miR-380-5p	-18.55	-14.74	-0.332	NO	YES	rs10518716
CBFA2T2	NM_001032999	3	G6498C	hsa-miR-380-5p	NA	-16.56	CREATE	NO	YES
SETD7	NM_030648	3	C3307G	hsa-miR-381-3p	-10.21	-16.55	0.697	NO	YES	rs149085823
ARL5B	NM_178815	3	A947U	hsa-miR-409-3p	-9.12	-11.11	0.285	YES	YES
ZNF644	NM_016620	3	G856C	hsa-miR-409-5p	-6.35	-11.18	0.816	NO	YES
IMPAD1	NM_017813	3	A4256G	hsa-miR-412	-9.77	-16.11	0.722	NO	NO
P4HA1	NM_001142595	5	C174G	hsa-miR-412	-17.88	-21.93	0.295	YES	NO
P4HA1	NM_001017962	5	C174G	hsa-miR-412	-17.88	-21.93	0.295	YES	NO
RPL31	NM_001099693	3	C628U	hsa-miR-422a	NA	-11.68	CREATE	NO	YES	rs10934
LMNB2	NM_032737	3	C2929A	hsa-miR-423-5p	-21.16	-13.95	-0.601	YES	YES
LMNB2	NM_032737	3	C2928G	hsa-miR-423-5p	-21.16	-15.78	-0.423	YES	YES
PPP1R18	NM_001134870	3	A2857C	hsa-miR-423-5p	NA	-17.14	CREATE	NO	YES
RBM33	NM_053043	3	A5803C	hsa-miR-423-5p	NA	-16.54	CREATE	NO	YES
SLC48A1	NM_017842	3	U1694G	hsa-miR-423-5p	-24.29	-30.52	0.329	NO	YES
HNRNPA0	NM_006805	3	C2221A	hsa-miR-424-3p	-16.94	-12.95	-0.387	NO	YES
ATF7	NM_006856	3	C4706G	hsa-miR-424-5p	-15.68	-11.45	-0.454	NO	YES	rs17696207
EIF4EBP2	NM_004096	3	C5092G	hsa-miR-424-5p	-16.13	-12.18	-0.405	YES	YES
TRIP10	NM_004240	3	C1940U	hsa-miR-424-5p	-5.99	-11.4	0.928	NO	YES
CDH5	NM_001795	3	C2821G	hsa-miR-425-3p	NA	-14.57	CREATE	YES	YES
ISG20L2	NM_030980	5	C142G	hsa-miR-425-3p	-12.57	-18.9	0.588	NO	YES
PAICS	NM_001079525	3	A2118G	hsa-miR-425-3p	NA	-11.42	CREATE	NO	YES
ZBTB9	NM_152735	3	G2267A	hsa-miR-425-3p	-17.38	-11.88	-0.549	NO	YES
CCT2	NM_001198842	3	U2101C	hsa-miR-425-5p	-13.45	-8.5	-0.662	NO	YES	rs7200
SETD7	NM_030648	3	A2273G	hsa-miR-429	-7.92	-12.36	0.642	NO	NO	rs17050790
KLHL23	NM_144711	3	C3825A	hsa-miR-449a	-19.77	-13.28	-0.574	NO	YES
KLHL23	NM_144711	3	A3821C	hsa-miR-449a	-19.77	-15.28	-0.372	NO	YES
PHOSPHO2-KLHL23	NM_001199290	3	C3956A	hsa-miR-449a	-19.77	-13.28	-0.574	NO	YES
PHOSPHO2-KLHL23	NM_001199290	3	A3952C	hsa-miR-449a	-19.77	-15.28	-0.372	NO	YES
TSPAN14	NM_001128309	3	A2174C	hsa-miR-449a	-13.98	-11.3	-0.307	NO	YES
KLHL23	NM_144711	3	C3825A	hsa-miR-449b-5p	-17.19	-11.89	-0.532	NO	YES
KLHL23	NM_144711	3	A3821C	hsa-miR-449b-5p	-17.19	-12.7	-0.437	NO	YES
PHOSPHO2-KLHL23	NM_001199290	3	C3956A	hsa-miR-449b-5p	-17.19	-11.89	-0.532	NO	YES
PHOSPHO2-KLHL23	NM_001199290	3	A3952C	hsa-miR-449b-5p	-17.19	-12.7	-0.437	NO	YES
CTSS	NM_004079	3	A2211G	hsa-miR-450a-5p	NA	-11.62	CREATE	YES	NO
KIF1C	NM_006612	3	A3917C	hsa-miR-450b-5p	-16.35	-12.11	-0.433	NO	NO
SUZ12	NM_015355	3	C2473G	hsa-miR-452-5p	-8.51	-13.99	0.717	YES	YES
PRNP	NM_001080122	3	G2376U	hsa-miR-454-3p	-11.9	-7.15	-0.735	NO	YES
ATP2B4	NM_001684	5	C704G	hsa-miR-454-5p	NA	-11.59	CREATE	NO	YES	rs55868763
CYB5B	NM_030579	3	C1086G	hsa-miR-454-5p	NA	-15.1	CREATE	NO	YES
RAB8A	NM_005370	3	C1788A	hsa-miR-454-5p	-11.44	-16.41	0.52	NO	YES	rs1043346
DOLPP1	NM_001135917	3	G1475C	hsa-miR-455-3p	NA	-13.55	CREATE	NO	NO
IPMK	NM_152230	3	U5993C	hsa-miR-455-3p	-17.92	-12.51	-0.518	NO	NO
SLC39A1	NM_014437	3	G2336U	hsa-miR-483-3p	-24.22	-17.21	-0.493	NO	YES	rs7704
GET4	NM_015949	3	G1784A	hsa-miR-483-5p	-19.86	-12.86	-0.627	NO	YES	rs182333446
SBNO1	NM_018183	3	A4407G	hsa-miR-483-5p	-18.81	-25.81	0.456	NO	YES
AEN	NM_022767	3	G2352C	hsa-miR-484	-16.51	-21.25	0.364	NO	YES	rs2278598
ST3GAL1	NM_173344	3	C5793U	hsa-miR-484	NA	-12.18	CREATE	NO	YES	rs2458
RGS16	NM_002928	3	G1461C	hsa-miR-485-5p	NA	-11.93	CREATE	NO	YES	rs680431
RTN3	NM_006054	3	A2409C	hsa-miR-486-3p	NA	-12.88	CREATE	NO	YES
TUBB	NM_178014	3	C2451U	hsa-miR-486-3p	-10.45	-14.29	0.452	NO	YES	rs73727466
RCBTB1	NM_018191	3	A2826G	hsa-miR-486-5p	NA	-13.26	CREATE	YES	YES	rs1046028
CRKL	NM_005207	3	G2337A	hsa-miR-487a	-11.3	-6.28	-0.847	NO	NO	rs57573660
ZNF664	NM_001204298	3	G3828A	hsa-miR-487b	-12.75	-5.75	-1.149	NO	NO	rs1048497
NCK2	NM_003581	3	G1974U	hsa-miR-488-3p	-7.28	-11.66	0.68	YES	NO
DOCK9	NM_015296	3	U6789G	hsa-miR-488-5p	NA	-11.2	CREATE	NO	NO
EEF1A1	NM_001402	3	A1819G	hsa-miR-488-5p	-8.87	-13.56	0.612	NO	NO
SLC15A4	NM_145648	3	U2697C	hsa-miR-488-5p	-17.74	-12.33	-0.525	NO	NO
TRIB1	NM_025195	3	U3622A	hsa-miR-490-3p	-7.11	-11.45	0.687	NO	NO
CALM3	NM_005184	3	U868C	hsa-miR-490-5p	-19.27	-14.56	-0.404	NO	NO	rs10113
TNS3	NM_022748	3	C7079U	hsa-miR-490-5p	NA	-12.61	CREATE	NO	NO	rs9876
TXLNA	NM_175852	3	C4352U	hsa-miR-490-5p	-12.52	-9.69	-0.37	YES	NO	rs80034706
TMUB2	NM_177441	5	U588A	hsa-miR-491-5p	NA	-15.99	CREATE	NO	NO
STK35	NM_080836	3	C5143U	hsa-miR-493-3p	-18.36	-22.74	0.309	NO	NO	rs6112998
TRIM26	NM_003449	3	U3471C	hsa-miR-493-5p	-18.06	-13.15	-0.458	NO	NO	rs7843
PURB	NM_033224	3	A1965U	hsa-miR-494	NA	-12.41	CREATE	NO	NO
RPS14	NM_005617	3	U565A	hsa-miR-494	-11.84	-8.12	-0.544	NO	NO
TOR1AIP2	NM_001199260	3	A3820G	hsa-miR-494	-10.33	-15.97	0.629	NO	NO	rs1281410
ATP6V0C	NM_001694	3	A993G	hsa-miR-495-3p	NA	-11.21	CREATE	NO	YES	rs188476704
HSPA1B	NM_005346	3	G2408U	hsa-miR-495-3p	-13.13	-6.79	-0.951	YES	YES	rs9267570
PHC3	NM_024947	3	G12498C	hsa-miR-495-3p	-11.35	-7.38	-0.621	NO	YES
ATF7	NM_006856	3	C4706G	hsa-miR-497-5p	-16.29	-12.06	-0.434	NO	NO	rs17696207
HIPK1	NM_181358	3	U2566G	hsa-miR-499a-5p	-12.27	-15.5	0.337	NO	NO
NUDT15	NM_018283	3	U1074G	hsa-miR-500a-3p	NA	-21.01	CREATE	NO	NO
SMAD5	NM_005903	3	C2825A	hsa-miR-500a-3p	-14.03	-17.82	0.345	YES	NO
SMAD5	NM_005903	3	C2825A	hsa-miR-501-3p	-9.23	-14.14	0.615	YES	YES
GPATCH4	NM_182679	3	G1333A	hsa-miR-501-5p	NA	-11.92	CREATE	NO	YES	rs3795733
SMAD5	NM_005903	3	C2825A	hsa-miR-502-3p	-11.86	-16.77	0.5	YES	YES
EIF4EBP2	NM_004096	3	C5092G	hsa-miR-503-5p	-17.19	-12.42	-0.469	YES	NO
C4orf32	NM_152400	3	U2095C	hsa-miR-504	-16.99	-12.55	-0.437	NO	NO
NR1D2	NM_005126	3	U2791C	hsa-miR-504	-11.5	-14.17	0.301	YES	NO
PDPK1	NM_002613	3	U2034G	hsa-miR-504	-16.04	-11.32	-0.503	YES	NO
CRKL	NM_005207	3	A1696G	hsa-miR-505-3p	-11.54	-16.22	0.491	NO	NO	rs737894
AHSA1	NM_012111	3	A1193G	hsa-miR-505-5p	NA	-15.2	CREATE	NO	NO
SPSB3	NM_080861	5	G76C	hsa-miR-505-5p	NA	-15.33	CREATE	NO	NO
ASF1A	NM_014034	3	U2180A	hsa-miR-506-3p	-13.87	-10.68	-0.377	NO	NO
SLC17A5	NM_012434	3	U1682A	hsa-miR-506-3p	-12.73	-9.54	-0.416	NO	NO
SMAD5	NM_005903	3	C2825A	hsa-miR-506-3p	-17.06	-10.72	-0.67	YES	NO
C5orf15	NM_020199	3	U2200A	hsa-miR-509-3-5p	-15.16	-11.72	-0.371	NO	NO
SETD7	NM_030648	3	A2273G	hsa-miR-509-3-5p	-9.89	-15.67	0.664	NO	NO	rs17050790
LDOC1L	NM_032287	3	C4854G	hsa-miR-509-3p	-18.02	-11.49	-0.649	NO	NO	rs6007169
NUP50	NM_007172	3	G4939U	hsa-miR-509-3p	NA	-16.52	CREATE	NO	NO	rs1058033
TRIP6	NM_003302	3	C1720U	hsa-miR-509-3p	-14.15	-11.68	-0.277	NO	NO	rs6706
C5orf15	NM_020199	3	U2200A	hsa-miR-509-5p	-16.69	-13.25	-0.333	NO	NO
RAB22A	NM_020673	3	A1426G	hsa-miR-509-5p	NA	-13.4	CREATE	NO	NO
SETD7	NM_030648	3	A2273G	hsa-miR-509-5p	-10.87	-15.19	0.483	NO	NO	rs17050790
CNOT6	NM_015455	3	A3381C	hsa-miR-511	-12.94	NA	DESTROY	NO	NO
TNKS2	NM_025235	3	A4001U	hsa-miR-512-3p	-16.51	-12.17	-0.44	YES	NO
BCAS2	NM_005872	3	U799G	hsa-miR-513a-5p	NA	-11.29	CREATE	NO	NO	rs8128
CRY2	NM_021117	3	G3351A	hsa-miR-513a-5p	-21.21	-17.11	-0.31	NO	NO	rs117641621
MXD1	NM_002357	3	U3977G	hsa-miR-513a-5p	NA	-12.02	CREATE	NO	NO
RMND5A	NM_022780	3	U2643C	hsa-miR-513a-5p	-17.54	-9.51	-0.883	NO	NO
NRARP	NM_001004354	3	U1358A	hsa-miR-513c-5p	-9.53	-12.29	0.367	NO	NO
TRIP10	NM_004240	3	U1775G	hsa-miR-515-3p	-14.55	-21.24	0.546	NO	NO	rs1049232
SLU7	NM_006425	3	U3150A	hsa-miR-516b-5p	NA	-11.69	CREATE	NO	NO	rs1128026
ANKRD9	NM_152326	3	A1614G	hsa-miR-518a-3p	-9.53	-15.37	0.69	NO	NO
FBXO3	NM_012175	3	U2108G	hsa-miR-518a-3p	-12.17	-7.45	-0.708	NO	NO
FBXO3	NM_012175	3	U2108A	hsa-miR-518a-3p	-12.17	-7.45	-0.708	NO	NO
PDPK1	NM_002613	3	U2034G	hsa-miR-518a-3p	-16.56	-21.58	0.382	YES	NO
ANKRD9	NM_152326	3	A1614G	hsa-miR-518b	-10.07	-13.03	0.372	NO	NO
FBXO3	NM_012175	3	U2108A	hsa-miR-518b	-11.65	-7.48	-0.639	NO	NO
FBXO3	NM_012175	3	U2108G	hsa-miR-518b	-11.65	-7.68	-0.601	NO	NO
PDPK1	NM_002613	3	U2034G	hsa-miR-518b	-17.79	-23.09	0.376	YES	NO
SIN3B	NM_015260	3	A4853G	hsa-miR-518b	-10.81	-15.83	0.55	NO	NO
ANKRD9	NM_152326	3	A1614G	hsa-miR-518d-3p	-7.39	-13.23	0.84	NO	NO
FBXO3	NM_012175	3	U2108A	hsa-miR-518d-3p	-15.55	-11.38	-0.45	NO	NO
FBXO3	NM_012175	3	U2108G	hsa-miR-518d-3p	-15.55	-11.58	-0.425	NO	NO
PDPK1	NM_002613	3	U2034G	hsa-miR-518d-3p	-20.33	-24.92	0.294	YES	NO
SIN3B	NM_015260	3	A4853G	hsa-miR-518d-3p	-11.91	-16.91	0.506	NO	NO
ANKRD9	NM_152326	3	A1614G	hsa-miR-518f-3p	-10.4	-13.72	0.4	NO	NO
FBXO3	NM_012175	3	U2108G	hsa-miR-518f-3p	-12.75	-8.03	-0.667	NO	NO
FBXO3	NM_012175	3	U2108A	hsa-miR-518f-3p	-12.75	-8.03	-0.667	NO	NO
PDPK1	NM_002613	3	U2034G	hsa-miR-518f-3p	-10.94	-15.12	0.467	YES	NO
JAK1	NM_002227	3	U5007A	hsa-miR-519a-3p	-20.28	-15.9	-0.351	YES	NO
KREMEN1	NM_001039570	3	A5345C	hsa-miR-519a-3p	-12.66	-7.5	-0.755	YES	NO
BCL2L13	NM_001270731	3	U2269A	hsa-miR-519b-3p	NA	-11.07	CREATE	YES	NO	rs74932682
JAK1	NM_002227	3	U5007A	hsa-miR-519b-3p	-16.69	-12.31	-0.439	YES	NO
OSMR	NM_003999	3	C4534U	hsa-miR-519b-3p	NA	-13.92	CREATE	YES	NO
PRNP	NM_001080122	3	G2376U	hsa-miR-519b-3p	-12.25	-7.62	-0.685	NO	NO
JAK1	NM_002227	3	U5007A	hsa-miR-519c-3p	-16.69	-12.31	-0.439	YES	NO
TRIP10	NM_004240	3	U1775G	hsa-miR-519c-3p	-14.22	-11.65	-0.288	NO	NO	rs1049232
SEPT2	NM_001008491	3	U2462C	hsa-miR-519d	-11.6	-9.31	-0.317	NO	NO	rs1056801
FAM160B2	NM_022749	3	G3675A	hsa-miR-519d	-16.54	-12.03	-0.459	NO	NO	rs7490
JAK1	NM_002227	3	U5007A	hsa-miR-519d	-19.61	-14.89	-0.397	YES	NO
PRNP	NM_001080122	3	G2376U	hsa-miR-519d	-15.43	-12.61	-0.291	NO	NO
ZRANB1	NM_017580	3	U2891A	hsa-miR-519d	-14.13	-18.52	0.39	NO	NO
MED31	NM_016060	3	C523G	hsa-miR-519e-3p	-16.98	-12.97	-0.389	NO	NO	rs11078641
TRIP10	NM_004240	3	U1775G	hsa-miR-519e-3p	-9.8	-13.97	0.511	NO	NO	rs1049232
KREMEN1	NM_001039570	3	A5345C	hsa-miR-520b	-14.22	-9.06	-0.65	YES	NO
MED31	NM_016060	3	C523G	hsa-miR-520b	-11.73	-7.72	-0.604	NO	NO	rs11078641
KREMEN1	NM_001039570	3	A5345C	hsa-miR-520c-3p	-14.22	-9.06	-0.65	YES	NO
MED31	NM_016060	3	C523G	hsa-miR-520c-3p	-13.59	-9.58	-0.504	NO	NO	rs11078641
FAM160B2	NM_022749	3	G3675A	hsa-miR-520g	-14.94	-12.01	-0.315	NO	NO	rs7490
JAK1	NM_002227	3	U5007A	hsa-miR-520g	-22.04	-17.32	-0.348	YES	NO
MED13L	NM_015335	3	U8518C	hsa-miR-520g	-8.25	-12.37	0.584	NO	NO
ZRANB1	NM_017580	3	U2891A	hsa-miR-520g	-12.41	-16.8	0.437	NO	NO
FAM160B2	NM_022749	3	G3675A	hsa-miR-520h	-14.94	-12.01	-0.315	NO	NO	rs7490
JAK1	NM_002227	3	U5007A	hsa-miR-520h	-18.77	-14.05	-0.418	YES	NO
S1PR3	NM_005226	3	C4103U	hsa-miR-520h	NA	-12.99	CREATE	YES	NO	rs1867
ZRANB1	NM_017580	3	U2891A	hsa-miR-520h	-10.16	-14.55	0.518	NO	NO
IMPAD1	NM_017813	3	U1673G	hsa-miR-522-3p	-12.73	-8.6	-0.566	NO	NO
RAB7L1	NM_001135664	3	A772C	hsa-miR-522-3p	NA	-11.56	CREATE	NO	NO	rs823139
ANKRD9	NM_152326	3	A1614G	hsa-miR-526b-3p	-10.82	-15.39	0.508	NO	NO
JAK1	NM_002227	3	U5007A	hsa-miR-526b-3p	-13.28	-8.91	-0.576	YES	NO
PRKAB2	NM_005399	3	U4199G	hsa-miR-532-3p	-8.35	-12.22	0.549	YES	YES
SNAP29	NM_004782	3	C1498G	hsa-miR-532-3p	NA	-16.76	CREATE	NO	YES	rs192171507
TOMM20	NM_014765	3	U3379G	hsa-miR-532-3p	-9.77	-15.4	0.656	YES	YES
FADS1	NM_013402	3	C3891U	hsa-miR-539-5p	NA	-13.06	CREATE	YES	NO
HIAT1	NM_033055	3	U1702C	hsa-miR-539-5p	-10.61	-13.3	0.326	NO	NO	rs5876
TXNIP	NM_006472	3	A2331C	hsa-miR-542-3p	-9.97	-14.77	0.567	YES	NO	rs188801165
HOXB2	NM_002145	3	C1219U	hsa-miR-542-5p	-13.89	-18.68	0.427	YES	NO	rs2229302
LRCH1	NM_001164213	3	A2617C	hsa-miR-542-5p	NA	-14	CREATE	NO	NO
LAPTM4B	NM_018407	3	G1284A	hsa-miR-545-3p	-14.45	-10.15	-0.51	NO	NO	rs1136594
PPP1CC	NM_002710	3	G1394U	hsa-miR-545-3p	-16.97	-10.95	-0.632	YES	NO
KIAA0182	NM_014615	3	C3806U	hsa-miR-545-5p	-11.99	-15.96	0.413	NO	NO	rs146134218
CBX1	NM_001127228	3	A1839U	hsa-miR-548b-5p	-11.61	-7.77	-0.579	YES	NO	rs6847
CBX1	NM_001127228	3	A1839U	hsa-miR-548c-5p	-13.15	-10.03	-0.391	YES	NO	rs6847
SDC4	NM_002999	3	U1878G	hsa-miR-548d-3p	-16.13	-11.62	-0.473	YES	NO
CBX1	NM_001127228	3	A1839U	hsa-miR-548d-5p	-11.37	-7.53	-0.595	YES	NO	rs6847
MARCH8	NM_001002265	3	A2477G	hsa-miR-550a-3p	NA	-11.22	CREATE	NO	NO	rs3824616
LMAN1	NM_005570	3	C3628G	hsa-miR-551b-5p	-10.47	-16.57	0.662	NO	NO	rs7239187
RPS15A	NM_001019	5	G74A	hsa-miR-566	-15.66	-9.82	-0.673	NO	NO	rs17663059
SNX3	NM_003795	5	G323C	hsa-miR-566	NA	-19.89	CREATE	NO	NO
SNX3	NM_152827	5	G323C	hsa-miR-566	NA	-19.89	CREATE	NO	NO
GOLPH3L	NM_018178	3	A1374G	hsa-miR-572	NA	-14.4	CREATE	NO	NO
MXI1	NM_005962	3	A1147G	hsa-miR-572	NA	-13.34	CREATE	YES	NO
RND3	NM_005168	3	A1853G	hsa-miR-572	NA	-12.93	CREATE	YES	NO
SPSB1	NM_025106	3	A1369G	hsa-miR-572	NA	-17.5	CREATE	NO	NO	rs2275458
RSL24D1	NM_016304	3	A1122G	hsa-miR-574-3p	NA	-11.03	CREATE	NO	YES
KIAA0232	NM_014743	3	U6287C	hsa-miR-576-3p	-11.93	-14.63	0.294	NO	YES	rs7435312
DOCK1	NM_001380	3	G5977A	hsa-miR-579	-15.65	-11.55	-0.438	NO	NO
IMPAD1	NM_017813	3	U1673G	hsa-miR-582-3p	-5.25	-11.81	1.17	NO	NO
MRPL19	NM_014763	3	A971G	hsa-miR-582-3p	NA	-11.11	CREATE	NO	NO
ZNRF2	NM_147128	3	A2623G	hsa-miR-582-3p	-5.51	-12.07	1.131	NO	NO	rs42595
PPP3R1	NM_000945	3	U1074C	hsa-miR-582-5p	-11.79	-7.16	-0.72	YES	NO	rs875
VAMP3	NM_004781	3	A1482G	hsa-miR-582-5p	NA	-11.16	CREATE	NO	NO	rs66781032
TNFRSF21	NM_014452	3	C2759G	hsa-miR-584-5p	-11.23	NA	DESTROY	YES	YES	rs9473029
RNF6	NM_005977	5	G374U	hsa-miR-591	NA	-13.54	CREATE	NO	NO	rs11558132
SUZ12	NM_015355	3	G2475U	hsa-miR-595	-10.86	-20.09	0.887	YES	NO
ALKBH1	NM_006020	3	U1697G	hsa-miR-597	NA	-15.29	CREATE	NO	NO
ARL5B	NM_178815	3	U946C	hsa-miR-599	-10.95	-13.65	0.318	YES	NO
RAB4A	NM_004578	3	A906U	hsa-miR-599	-11.3	-8.82	-0.357	NO	NO	rs9069
C18orf32	NM_001035005	3	C1025G	hsa-miR-600	-6.47	-12.81	0.985	NO	NO
RPL17-C18ORF32	NM_001199356	3	C1380G	hsa-miR-600	-6.47	-12.81	0.985	NO	NO
TRAPPC6B	NM_001079537	3	A2557C	hsa-miR-601	NA	-13.08	CREATE	NO	NO	rs61999442
RPL32	NM_000994	5	C76G	hsa-miR-604	-17.24	-12.5	-0.464	NO	NO
RPL32	NM_001007073	5	C76G	hsa-miR-604	-17.24	-12.5	-0.464	NO	NO
TBC1D5	NM_014744	3	C6268G	hsa-miR-604	NA	-11.98	CREATE	NO	NO
ZNF644	NM_016620	3	G856C	hsa-miR-604	-11.67	-9.58	-0.285	NO	NO
SUDS3	NM_022491	3	G1599C	hsa-miR-612	-22.85	-17.76	-0.364	NO	NO	rs1060964
FAM46C	NM_017709	3	A1459G	hsa-miR-614	-17.89	-22.28	0.317	YES	NO	rs2066411
KLF10	NM_005655	3	C2615A	hsa-miR-614	-22.3	-17.54	-0.346	YES	NO	rs6935
RHEB	NM_005614	3	A1229G	hsa-miR-614	NA	-15.19	CREATE	YES	NO
ATP6V1C2	NM_144583	3	G2321C	hsa-miR-615-3p	NA	-18.91	CREATE	YES	NO
DIRC2	NM_032839	3	A1642G	hsa-miR-615-3p	NA	-15.17	CREATE	NO	NO	rs2288677
DIP2B	NM_173602	3	U5137G	hsa-miR-616-3p	NA	-11.34	CREATE	NO	NO
DNAJB5	NM_012266	3	G1743A	hsa-miR-616-3p	NA	-11.95	CREATE	NO	NO	rs41274871
PIGK	NM_005482	3	C1235G	hsa-miR-618	NA	-11.33	CREATE	NO	NO	rs1048575
CCT5	NM_012073	3	C1978U	hsa-miR-624-5p	-11.29	-15.1	0.42	NO	NO	rs699113
ANKFY1	NM_016376	3	A6578C	hsa-miR-625-5p	NA	-12.51	CREATE	NO	NO
C19orf25	NM_152482	3	A969C	hsa-miR-625-5p	NA	-18.86	CREATE	NO	NO
C20orf4	NM_015511	5	A291C	hsa-miR-625-5p	NA	-15.82	CREATE	NO	NO
FAM102A	NM_001035254	5	G276C	hsa-miR-625-5p	NA	-11.16	CREATE	NO	NO
IRS2	NM_003749	3	A5029C	hsa-miR-625-5p	NA	-16.07	CREATE	YES	NO
PDAP1	NM_014891	3	G745C	hsa-miR-625-5p	NA	-14.81	CREATE	NO	NO
RAB3D	NM_004283	3	A1616C	hsa-miR-625-5p	NA	-12.93	CREATE	NO	NO
RFWD3	NM_018124	3	A4738C	hsa-miR-625-5p	-9.98	-15.9	0.672	NO	NO
SRM	NM_003132	3	A1190C	hsa-miR-625-5p	-10.4	-17.83	0.778	NO	NO
GART	NM_001136006	3	U3460C	hsa-miR-627	-21.95	-16.76	-0.389	NO	NO
ATP2B4	NM_001684	5	A404G	hsa-miR-629-3p	NA	-13.98	CREATE	NO	YES	rs4600103
CELF1	NM_001172640	3	A3201U	hsa-miR-629-3p	-17.4	-12.79	-0.444	NO	YES
CSNK1A1	NM_001892	3	U2982G	hsa-miR-629-3p	-5.98	-12.54	1.068	YES	YES	rs1056344
URI1	NM_003796	3	A2485G	hsa-miR-629-3p	-8.69	-15	0.788	NO	YES
URI1	NM_001252641	3	A1521G	hsa-miR-629-3p	-8.69	-15	0.788	NO	YES
NHLRC3	NM_001017370	3	U1198G	hsa-miR-631	-5.15	-12.02	1.223	NO	NO
TFPI	NM_006287	3	A2736U	hsa-miR-631	NA	-13.5	CREATE	NO	NO	rs4667166
BHLHE40	NM_003670	3	G1855C	hsa-miR-632	NA	-15.66	CREATE	YES	NO
C22orf13	NM_031444	3	C2844A	hsa-miR-632	NA	-13	CREATE	NO	NO
KREMEN1	NM_001039570	3	A5345C	hsa-miR-636	-12.9	-7.74	-0.737	YES	NO
MRPL19	NM_014763	3	G1883U	hsa-miR-636	-19.52	-13.25	-0.559	NO	NO	rs917236
GNAQ	NM_002072	3	G1991C	hsa-miR-638	NA	-21.33	CREATE	YES	NO
EIF5	NM_001969	3	U4058G	hsa-miR-639	NA	-14.59	CREATE	NO	NO
H2AFV	NM_138635	3	A3673G	hsa-miR-639	NA	-13.7	CREATE	NO	NO
MXD1	NM_002357	3	A3509G	hsa-miR-639	-16.49	-21.85	0.406	NO	NO
CALM3	NM_005184	3	U868C	hsa-miR-641	-16.62	-12.13	-0.454	NO	NO	rs10113
TNKS	NM_003747	3	A4687G	hsa-miR-641	NA	-13	CREATE	YES	NO	rs74384847
CALU	NM_001199672	5	A138G	hsa-miR-642a-5p	NA	-14.61	CREATE	NO	YES
CALU	NM_001199674	5	A138G	hsa-miR-642a-5p	NA	-14.61	CREATE	NO	YES
CALU	NM_001199673	5	A138G	hsa-miR-642a-5p	NA	-14.61	CREATE	NO	YES
GRB10	NM_005311	3	U3740G	hsa-miR-642a-5p	NA	-15.36	CREATE	YES	YES
ATMIN	NM_015251	3	C3148G	hsa-miR-643	-21.19	-16.9	-0.326	NO	NO	rs2278024
ATOX1	NM_004045	3	U477C	hsa-miR-646	-14.31	-8.9	-0.685	NO	NO
ATOX1	NM_004045	3	C479A	hsa-miR-646	-14.31	-9.23	-0.633	NO	NO
EIF4EBP2	NM_004096	3	C5092G	hsa-miR-646	-13.75	-9.56	-0.524	YES	NO
NFIB	NM_005596	3	U8176A	hsa-miR-646	-16.63	-11.12	-0.581	YES	NO
BCL7A	NM_001024808	3	U1804C	hsa-miR-650	-22.69	-17.5	-0.375	YES	NO
BCL7A	NM_001024808	3	G1801C	hsa-miR-650	-22.69	-18.29	-0.311	YES	NO
HPS3	NM_032383	3	C3417A	hsa-miR-651	NA	-12.22	CREATE	NO	NO
RPS15A	NM_001019	5	G74A	hsa-miR-652-3p	-18.19	-12.35	-0.559	NO	YES	rs17663059
SUMF1	NM_001164675	3	A1316G	hsa-miR-652-3p	NA	-12.3	CREATE	NO	YES	rs2819562
ANKFY1	NM_016376	3	A4978C	hsa-miR-654-3p	-11.57	-7.31	-0.662	NO	NO
INSIG1	NM_198337	3	A1156G	hsa-miR-654-3p	-14.04	-20.6	0.553	NO	NO	rs185940333
TIPRL	NM_152902	3	A2733U	hsa-miR-654-3p	-16.81	-13.05	-0.365	NO	NO
CBX5	NM_012117	3	C11158U	hsa-miR-654-5p	NA	-13.74	CREATE	YES	NO
TPD52L2	NM_001243895	3	G1890C	hsa-miR-654-5p	-14.67	-18.28	0.317	NO	NO
SURF6	NM_006753	3	G1933A	hsa-miR-661	-28.46	-21.25	-0.421	NO	NO
ACTR3	NM_005721	3	G2078A	hsa-miR-662	-24.3	-17.32	-0.489	YES	NO	rs6642
LAPTM4B	NM_018407	3	A1765G	hsa-miR-662	-15.7	-21.54	0.456	NO	NO
SEC61A1	NM_013336	3	G2065A	hsa-miR-662	-21.18	-14.18	-0.579	NO	NO	rs10934847
SLBP	NM_006527	3	A1300G	hsa-miR-662	NA	-17.37	CREATE	NO	NO
TMEM106B	NM_001134232	3	A3650G	hsa-miR-662	NA	-16.42	CREATE	NO	NO	rs10488193
TRIM65	NM_173547	3	A2528G	hsa-miR-662	-18.4	-25.44	0.467	NO	NO	rs58976230
IGFBP5	NM_000599	3	G2493C	hsa-miR-675-5p	NA	-14.89	CREATE	YES	NO
ADD1	NM_014189	3	A3875G	hsa-miR-744-5p	-15.82	-21.66	0.453	NO	YES
EPB41L1	NM_001258331	3	U3185G	hsa-miR-744-5p	NA	-21.69	CREATE	NO	YES
MTMR10	NM_017762	3	A3718G	hsa-miR-744-5p	NA	-20.05	CREATE	NO	YES
PDLIM1	NM_020992	3	A1346G	hsa-miR-744-5p	-24.02	-29.86	0.314	NO	YES	rs4235
SLC48A1	NM_017842	3	U1694G	hsa-miR-744-5p	-16.22	-22.45	0.469	NO	YES
AP1S3	NM_001039569	3	C3868A	hsa-miR-7-5p	-12.28	-8.11	-0.599	NO	YES	rs3099467
ATP6V1A	NM_001690	3	U3899C	hsa-miR-7-5p	-9.6	-12.31	0.359	NO	YES	rs12736
CRIM1	NM_016441	3	U3867C	hsa-miR-7-5p	-11.32	-6.94	-0.706	NO	YES
DHCR24	NM_014762	3	A4192C	hsa-miR-7-5p	NA	-11.85	CREATE	YES	YES
PSMA4	NM_001102668	5	C130G	hsa-miR-7-5p	-19.46	-14.51	-0.423	NO	YES
PSMA4	NM_002789	5	C130G	hsa-miR-7-5p	-19.46	-14.51	-0.423	NO	YES
CHCHD10	NM_213720	3	G541C	hsa-miR-765	NA	-17	CREATE	NO	NO
RPLP2	NM_001004	5	G82U	hsa-miR-765	-18.84	-23.06	0.292	NO	NO
ZNF12	NM_006956	3	U4187C	hsa-miR-765	-19.04	-12.43	-0.615	NO	NO
FBP1	NM_000507	3	C1369U	hsa-miR-766-3p	NA	-14.87	CREATE	YES	YES	rs9695
MBNL1	NM_207297	3	U2728C	hsa-miR-766-3p	-11.02	NA	DESTROY	NO	YES	rs1801769
TNFRSF19	NM_001204458	3	A2148U	hsa-miR-766-3p	NA	-14.71	CREATE	YES	YES
APH1A	NM_016022	3	U1169C	hsa-miR-769-3p	-20.4	-15.61	-0.386	NO	NO
ARHGEF12	NM_001198665	3	A8130G	hsa-miR-770-5p	NA	-20.11	CREATE	YES	NO
EIF4G2	NM_001042559	3	U3787G	hsa-miR-770-5p	-11.01	-18.33	0.735	NO	NO
MBNL1	NM_207297	3	U2728C	hsa-miR-770-5p	-15.81	-10.4	-0.604	NO	NO	rs1801769
PRCP	NM_005040	3	C2091U	hsa-miR-770-5p	-11.88	-17.29	0.541	NO	NO	rs7272
SYNJ2BP	NM_018373	3	C6679U	hsa-miR-770-5p	-10.94	-16.35	0.58	NO	NO	rs1044534
CEP68	NM_015147	3	A4999G	hsa-miR-874	NA	-15.68	CREATE	NO	NO
CGGBP1	NM_003663	3	A4007G	hsa-miR-874	NA	-13.54	CREATE	NO	NO	rs1051436
E2F3	NM_001243076	3	G3598U	hsa-miR-874	-13.21	NA	DESTROY	YES	NO
EEF1A1	NM_001402	3	U2120A	hsa-miR-874	-20.39	-24.73	0.278	NO	NO	rs13193159
TM9SF1	NM_006405	5	C187A	hsa-miR-874	NA	-17.14	CREATE	NO	NO
KRAS	NM_033360	3	U1049G	hsa-miR-877-5p	-12.6	-8.27	-0.607	YES	NO	rs712
HNRNPA2B1	NM_031243	3	G2541C	hsa-miR-885-3p	-23.62	-17.25	-0.453	YES	NO
POGZ	NM_001194938	3	A5801U	hsa-miR-885-5p	-12.61	-16.1	0.352	NO	NO
CBX5	NM_012117	3	A2592G	hsa-miR-887	-11.86	-17.42	0.555	YES	NO
CAST	NM_173060	3	C3843G	hsa-miR-888-5p	NA	-15.51	CREATE	NO	NO
PURA	NM_005859	3	U2322A	hsa-miR-889	-7.78	-12.57	0.692	YES	NO
CIDEB	NM_014430	3	A2071C	hsa-miR-920	NA	-16.42	CREATE	YES	NO
PRKRIP1	NM_024653	3	C703U	hsa-miR-922	NA	-13.34	CREATE	NO	NO	rs1047998
STARD7	NM_020151	5	G200C	hsa-miR-922	-17.4	-11.85	-0.554	NO	NO
TRIP10	NM_004240	3	C1940U	hsa-miR-922	-15.03	-18.71	0.316	NO	NO
SESN2	NM_031459	3	A2864C	hsa-miR-92a-1-5p	-14.56	-21.55	0.566	YES	YES
ATP1B3	NM_001679	5	C58G	hsa-miR-92b-5p	-21.29	-16.17	-0.397	NO	YES	rs11539489
LMO4	NM_006769	5	A772C	hsa-miR-93-3p	-11.99	-14.93	0.316	NO	YES
SEPT2	NM_001008491	3	U2462C	hsa-miR-93-5p	-10.13	-15.04	0.57	NO	YES	rs1056801
FAM160B2	NM_022749	3	G3675A	hsa-miR-93-5p	-17.39	-12.88	-0.433	NO	YES	rs7490
JAK1	NM_002227	3	U5007A	hsa-miR-93-5p	-22.55	-17.83	-0.339	YES	YES
PRNP	NM_001080122	3	G2376U	hsa-miR-93-5p	-15.35	-12.1	-0.343	NO	YES
ZRANB1	NM_017580	3	U2891A	hsa-miR-93-5p	-15.01	-19.4	0.37	NO	YES
PTPRJ	NM_002843	3	G7330C	hsa-miR-939-5p	NA	-16.81	CREATE	YES	NO
TOR1AIP2	NM_022347	3	A2319G	hsa-miR-941	-14.59	-22.15	0.602	NO	NO
ZNRF2	NM_147128	3	A2855G	hsa-miR-941	-10.07	-15.33	0.606	NO	NO
PTPN1	NM_002827	3	G2125A	hsa-miR-942	-17.34	-11.6	-0.58	YES	NO	rs118042879
AKAP11	NM_016248	3	U8245G	hsa-miR-944	-11.23	-6.87	-0.709	NO	NO	rs9533065
HN1L	NM_144570	3	A3149C	hsa-miR-96-5p	-11.21	NA	DESTROY	NO	YES
LPIN2	NM_014646	3	A3587C	hsa-miR-96-5p	NA	-11.32	CREATE	NO	YES	rs16944040
NUP50	NM_007172	3	C4632A	hsa-miR-96-5p	-14.43	-8.06	-0.84	NO	YES
SESN2	NM_031459	3	A2864C	hsa-miR-96-5p	-14.76	-9.52	-0.633	YES	YES
IPO8	NM_006390	3	A4721G	hsa-miR-99b-3p	NA	-12.95	CREATE	NO	YES	rs75560605
SLC7A2	NM_003046	3	U6730G	hsa-miR-99b-5p	NA	-11.45	CREATE	NO	YES
